# Supplementary material for: Genetically predicted hypertension, antihypertensive drugs, and risk of erectile dysfunction: a Mendelian randomization study
Source: Front Cardiovasc Med. 2023 Jun 9;10:1157467. doi: 10.3389/fcvm.2023.1157467 (PMC10289031; doi:10.3389/fcvm.2023.1157467)
Supplement: Supplementary file 1 [file Table1.xlsx]

## Sheet: Contents
Name	Sheet	Title	Notes
	ST1	Sources of GWAS data used in this study
	ST2	Summary table with systolic blood pressure instrumentation variables selection results	R2 for each instrument variant: R2 = [beta.exposure2 ]/[se.exposure2 *N + beta.exposure2 ] ; R2 combined= SUM[R2], where beta.exposure = SNP exposure effect, se. exposure = standard error of SNP exposure effect. F-statistic calculated = [R2/(1-R2)]*[(N-K-1)/K], where N = GWAS sample size, K = number variants comprising instrument.
	ST3	Summary table with diastolic blood pressure instrumentation variables selection results
	ST4	Summary table with hypertension instrumentation variables selection results
	ST5	Summary table with antihypertensive drugs instrumentation variables selection results
	ST6	MR results of the causal relationship between blood pressure, hypertension, and erectile dysfunction	MR analysis results and sensitivity analysis
	ST7	MR results of the causal relationship between antihypertensive drugs and erectile dysfunction	MR analysis results and sensitivity analysis
	ST8	Results of multivariate Mendelian randomization analysis
	ST9	Leave one out sensitivity analysis of systolic blood pressure
	ST10	Leave one out sensitivity analysis of diastolic blood pressure
	ST11	Leave one out sensitivity analysis of hypertension(FinnGen)
	ST12	Leave one out sensitivity analysis of hypertension(UKB)
	ST13	Leave one out sensitivity analysis of antihypertensive drugs
			F-statistic calculated according to : Burgess S, Davies NM, Thompson SG. Bias due to participant overlap in two-sample Mendelian randomization. Genet Epidemiol. 2016;40:597–608.

## Sheet: ST1
ST1. Sources of GWAS data used in this study
Phenotype	GWAS data source	Cohort(s)	Unit	Sample size	Race	Dataset in ieu open GWAS project
Systolic blood pressure	PMID: 30224653	UK Biobank and ICBP	SD, 10mmHg	757601	European	ieu-b-38
Diastolic blood pressure	PMID: 30224653	UK Biobank and ICBP	SD, 10mmHg	757601	European	ieu-b-39
Hypertension	UK Biobank	UK Biobank	NA	463010	European	ukb-b-12493
Hypertension	FinnGen (R8_I9_HYPTENS)	FinnGen	NA	356077	European	NA
Erectile dysfunction	PMID: 30583798	UK Biobank, EGCUT, PHB	NA	223805	European	ebi-a-GCST006956

## Sheet: ST2
ST2. Summary table with systolic blood pressure instrumentation variables selection results
Harmonise data for systolic blood pressure on erectile dysfunction.
	SNP	effect_allele.exposure	other_allele.exposure	beta.exposure	beta.outcome	eaf.exposure	eaf.outcome	se.outcome	pval.outcome	se.exposure	pval.exposure	samplesize.exposure	R2	F
1	rs1000423	T	C	0.4138	-0.0196	0.7316	0.7319	0.022	0.374	0.0346	6.5e-33	709744	0.000201484	143.03
2	rs10008637	C	T	-0.2157	0.0104	0.4595	0.4637	0.0194	0.592	0.0302	9.24e-13	732349	6.96527e-05	51.0135
3	rs10028284	T	A	-0.2937	0.0015	0.1816	0.1777	0.0254	0.9536	0.0398	1.69e-13	712926	7.63773e-05	54.4553
4	rs10045307	G	C	0.2024	0.0138	0.227	0.2322	0.0228	0.545301	0.0362	2.21e-08	726526	4.30263e-05	31.261
5	rs10048404	T	C	-0.2607	0.0015	0.3701	0.3675	0.0203	0.9413	0.0317	1.91e-16	716128	9.44348e-05	67.6336
6	rs1006545	T	G	0.6846	0.0239	0.8872	0.8919	0.0315	0.4473	0.048	3.5e-46	729961	0.000278593	203.418
7	rs10069690	T	C	0.3098	-0.0073	0.2582	0.2639	0.0218	0.736701	0.0369	4.47e-17	654501	0.000107684	70.487
8	rs1010064	C	A	-0.3571	0.003	0.1837	0.1816	0.0252	0.9038	0.0387	3.02e-20	741971	0.000114742	85.1445
9	rs10188003	T	C	0.1883	0.0112	0.393	0.3944	0.0197	0.569399	0.0307	8.8e-10	733876	5.126e-05	37.6203
10	rs10207726	T	C	-0.2142	0.0181	0.296	0.3116	0.0208	0.3826	0.033	8.06e-11	736885	5.71724e-05	42.1318
11	rs10224210	C	T	0.3831	0.0068	0.2789	0.2828	0.0214	0.751799	0.034	1.6e-29	717138	0.000177006	126.96
12	rs10282122	T	C	-0.302	0.0404	0.6684	0.676	0.0208	0.0519697	0.0327	2.46e-20	706826	0.000120657	85.2937
13	rs10420519	T	G	-0.4921	-0.0427	0.0347	0.0339	0.0604	0.4801	0.0887	2.86e-08	669104	4.59987e-05	30.7793
14	rs1044822	T	C	-0.248	-0.016	0.1482	0.1427	0.0279	0.5664	0.0424	5.16e-09	731057	4.67951e-05	34.2114
15	rs10460108	G	A	-0.2141	-0.0096	0.5199	0.5117	0.0194	0.621299	0.0301	1.12e-12	735252	6.88073e-05	50.594
16	rs1049212	G	A	0.299	0.0155	0.5693	0.5733	0.0196	0.4266	0.0302	4.59e-23	741366	0.000132202	98.0228
17	rs10501410	A	G	0.4122	-0.0304	0.0692	0.078	0.0371	0.4125	0.0607	1.1e-11	717203	6.42937e-05	46.1145
18	rs1052501	T	C	0.2262	0.0253	0.8329	0.8302	0.0257	0.3246	0.0412	4.14e-08	712540	4.23022e-05	30.1432
19	rs10749572	T	G	-0.203	-0.0154	0.5444	0.5369	0.0194	0.4276	0.0302	1.88e-11	732858	6.16498e-05	45.1832
20	rs10750441	T	C	0.1754	-0.0098	0.6621	0.6629	0.0205	0.6312	0.0319	3.74e-08	733371	4.12227e-05	30.2327
21	rs10776752	T	G	0.8211	-0.0692	0.0809	0.0824	0.0364	0.0573601	0.0576	4.61e-46	714540	0.000284313	203.21
22	rs10777213	A	G	-0.1786	-0.0246	0.5244	0.5347	0.0193	0.2021	0.0299	2.45e-09	742029	4.80816e-05	35.6795
23	rs10779795	G	A	-0.2191	-0.0071	0.3387	0.3415	0.0206	0.7307	0.032	7.44e-12	726082	6.45611e-05	46.8796
24	rs10782230	A	G	0.2106	0.0386	0.4845	0.4788	0.0193	0.0455397	0.0302	2.91e-12	732600	6.63754e-05	48.6297
25	rs10804330	C	T	-0.2351	-0.0304	0.4332	0.4348	0.0197	0.1217	0.0306	1.62e-14	719314	8.20556e-05	59.0284
26	rs10914124	C	T	-0.234	0.0113	0.3833	0.3795	0.0201	0.5719	0.0312	6.32e-14	722795	7.78168e-05	56.2498
27	rs10941043	G	T	0.2585	0.0194	0.2902	0.285	0.0213	0.361	0.0332	6.42e-15	732984	8.27017e-05	60.6239
28	rs10980408	C	T	0.7606	0.0829	0.0359	0.0373	0.0523	0.113	0.0827	3.83e-20	723034	0.000116975	84.5864
29	rs11097909	C	T	0.3628	-0.0117	0.8528	0.8547	0.0274	0.669599	0.043	3.35e-17	722507	9.85174e-05	71.1863
30	rs11120093	T	C	-0.1792	0.0167	0.4082	0.406	0.0196	0.3935	0.0307	5.13e-09	730052	4.66686e-05	34.072
31	rs11145807	G	A	-0.2135	-0.0132	0.5943	0.584	0.0209	0.5287	0.0322	3.54e-11	673847	6.52371e-05	43.9625
32	rs11159091	A	G	0.1978	0.0176	0.4615	0.4624	0.0193	0.3643	0.0303	6.79e-11	727182	5.86002e-05	42.6154
33	rs111866816	T	C	0.3569	-0.0169	0.0709	0.0755	0.0371	0.649	0.0597	2.29e-09	716603	4.98705e-05	35.7391
34	rs11191580	C	T	-1.0995	-0.0699	0.0824	0.0861	0.0345	0.0427898	0.055	7.74e-89	736152	0.000542578	399.635
35	rs11210029	G	A	0.203	-0.0478	0.3678	0.373	0.02	0.0168799	0.0313	8.92e-11	729149	5.76849e-05	42.0632
36	rs11222084	T	A	0.3363	-0.0251	0.3621	0.3575	0.0203	0.2162	0.0316	1.8e-26	723415	0.00015654	113.26
37	rs11241313	T	C	-0.2071	-0.0372	0.3112	0.3057	0.0211	0.0771205	0.0326	2.23e-10	732060	5.51257e-05	40.3575
38	rs112509803	C	G	-0.2641	0.0012	0.1138	0.114	0.0306	0.9676	0.0477	3.18e-08	727954	4.21093e-05	30.6548
39	rs11252324	T	G	-0.4164	-0.0423	0.0771	0.0766	0.0364	0.2453	0.0573	3.61e-13	728929	7.24428e-05	52.8094
40	rs112854918	G	C	0.5577	0.05	0.0255	0.0341	0.058	0.3895	0.1004	2.77e-08	708664	4.35386e-05	30.8555
41	rs113086489	T	C	0.3249	-0.0053	0.5525	0.5613	0.0198	0.79	0.0307	3.8e-26	714638	0.0001567	112.001
42	rs1133400	G	A	0.2975	-0.0119	0.214	0.2074	0.0241	0.621199	0.0376	2.53e-15	709605	8.82152e-05	62.6033
43	rs113695818	T	C	-0.1835	-0.0292	0.3032	0.3017	0.0212	0.1688	0.033	2.62e-08	726746	4.25445e-05	30.9203
44	rs115262049	T	A	-0.5893	-0.0209	0.0868	0.0812	0.0365	0.5665	0.0552	1.29e-26	693047	0.000164422	113.971
45	rs1154214	G	T	0.2031	-0.0349	0.6037	0.5999	0.0197	0.0764892	0.0306	3.27e-11	743950	5.92117e-05	44.053
46	rs11592107	A	G	0.3024	-0.0116	0.3096	0.3089	0.0211	0.5841	0.0326	1.55e-20	732564	0.000117444	86.0453
47	rs11604357	A	C	-0.277	0.0246	0.1622	0.1624	0.0263	0.3496	0.0411	1.6e-11	727546	6.24293e-05	45.4229
48	rs11636952	C	T	-0.5313	-0.0042	0.6859	0.6713	0.0207	0.8387	0.0328	4.22e-59	718923	0.00036483	262.38
49	rs11641374	A	C	-0.1943	-0.0236	0.5995	0.6009	0.02	0.2365	0.0309	3.26e-10	726309	5.44357e-05	39.5392
50	rs11655604	T	C	-0.2033	-0.0073	0.3579	0.3561	0.0207	0.7249	0.0333	1.09e-09	659504	5.65125e-05	37.2722
51	rs11672660	T	C	0.2212	0.0037	0.1996	0.2065	0.0239	0.8765	0.0381	6.32e-09	723793	4.65678e-05	33.7069
52	rs1169078	G	C	0.1971	0.022	0.3121	0.3307	0.0206	0.2859	0.0327	1.68e-09	724799	5.01232e-05	36.3309
53	rs11694601	G	A	0.1909	0.0238	0.4032	0.4046	0.0197	0.2268	0.0309	6.41e-10	720073	5.30024e-05	38.1675
54	rs117206641	T	C	0.3154	-0.063	0.1108	0.1092	0.0316	0.0463799	0.0499	2.66e-10	694701	5.75042e-05	39.9504
55	rs117464403	A	G	0.864	-0.0379	0.0183	0.021	0.0706	0.591701	0.1199	5.8e-13	669762	7.75238e-05	51.9264
56	rs11834380	A	C	-0.2785	0.0142	0.0968	0.098	0.036	0.6921	0.051	4.77e-08	734507	4.05972e-05	29.8201
57	rs11874246	T	C	0.2856	-0.0054	0.2963	0.2978	0.0211	0.7994	0.0328	3.22e-18	741724	0.000102207	75.8172
58	rs11925504	A	G	-0.2901	-0.0214	0.5721	0.5715	0.0199	0.281	0.0305	1.78e-21	730972	0.000123749	90.4679
59	rs11960210	C	T	-0.4727	-0.032	0.3755	0.3766	0.02	0.1088	0.0313	1.25e-51	725775	0.000314155	228.077
60	rs11977526	A	G	-0.3213	0.0031	0.4009	0.3947	0.0198	0.8748	0.0312	6.62e-25	718110	0.000147658	106.05
61	rs1199330	G	A	0.2654	0.0225	0.1176	0.119	0.0301	0.4555	0.047	1.65e-08	725939	4.39225e-05	31.8864
62	rs12042924	C	T	0.1807	0.0126	0.4716	0.4719	0.0196	0.5189	0.0303	2.62e-09	725176	4.90418e-05	35.5656
63	rs12063372	A	G	0.1989	0.005	0.3846	0.3873	0.0202	0.8045	0.0318	3.86e-10	702404	5.56935e-05	39.1214
64	rs1209384	G	A	-0.2558	-0.0031	0.6122	0.6127	0.0198	0.8742	0.0313	2.85e-16	720869	9.26437e-05	66.79
65	rs12136922	A	G	0.2027	0.017	0.4949	0.4934	0.0193	0.3803	0.0304	2.69e-11	716003	6.20896e-05	44.4589
66	rs12153395	A	G	-0.3303	0.021	0.1147	0.1142	0.0309	0.4966	0.0486	1.07e-11	700177	6.59642e-05	46.1895
67	rs12255372	T	G	0.2358	0.03	0.2883	0.2763	0.0217	0.167	0.0335	1.94e-12	727333	6.81138e-05	49.5447
68	rs12258967	G	C	-0.6327	0.0218	0.2953	0.3003	0.0212	0.303	0.0337	1.08e-78	711222	0.000495354	352.48
69	rs12264186	T	C	0.2135	0.0198	0.1871	0.1817	0.0252	0.4316	0.0387	3.58e-08	728615	4.17693e-05	30.435
70	rs12426261	G	A	-0.3775	-0.0151	0.6208	0.6308	0.02	0.4508	0.0309	2.31e-34	739837	0.000201694	149.25
71	rs12464602	A	G	-0.2437	-0.0337	0.6208	0.6318	0.0205	0.1002	0.0315	1.02e-14	710688	8.42121e-05	59.8534
72	rs12509595	C	T	0.8367	0.0179	0.2923	0.3048	0.021	0.396	0.0334	2.55e-138	723737	0.000866342	627.546
73	rs12511987	G	T	0.2329	-0.0241	0.1774	0.195	0.025	0.3352	0.0399	5.39e-09	718970	4.73873e-05	34.0716
74	rs12528975	A	G	0.4751	-0.0661	0.0489	0.0468	0.047	0.1591	0.0747	1.98e-10	654608	6.17904e-05	40.4508
75	rs12596630	T	C	0.4278	0.0034	0.0903	0.0935	0.0353	0.9242	0.0547	5.01e-15	695487	8.79386e-05	61.1654
76	rs12610654	G	A	-0.2315	0.0222	0.3436	0.3363	0.0205	0.2772	0.032	4.41e-13	725098	7.21729e-05	52.336
77	rs12627651	A	G	0.3498	0.0528	0.2872	0.2838	0.0217	0.0148102	0.0341	1.02e-24	707619	0.000148685	105.228
78	rs12637573	G	A	0.1731	-0.0221	0.5282	0.51	0.0194	0.2534	0.0302	9.95e-09	731789	4.48926e-05	32.8533
79	rs12643599	G	A	-0.3134	-0.0287	0.3605	0.3625	0.0201	0.1519	0.0313	1.23e-23	737396	0.000135941	100.255
80	rs12656497	C	T	0.6382	0.0179	0.5966	0.5885	0.0196	0.3602	0.0307	7.14e-96	731458	0.000590461	432.151
81	rs12657950	T	C	0.455	0.0214	0.0744	0.0988	0.035	0.5418	0.059	1.27e-14	727366	8.1758e-05	59.4727
82	rs12661036	C	T	0.2104	0.0281	0.225	0.2299	0.0234	0.2293	0.0374	1.82e-08	686838	4.60759e-05	31.6481
83	rs12668436	C	T	0.2151	0.0034	0.2459	0.2574	0.0222	0.8799	0.035	7.88e-10	733620	5.14815e-05	37.7697
84	rs12693982	T	C	0.2575	-0.0365	0.4024	0.4126	0.0197	0.0642303	0.0309	7.49e-17	725230	9.57459e-05	69.4443
85	rs12694277	C	T	0.2018	-0.0106	0.7054	0.7001	0.0216	0.622801	0.0335	1.8e-09	705096	5.14615e-05	36.287
86	rs12731646	T	C	-0.189	-0.0297	0.409	0.3996	0.0197	0.1321	0.0307	7.21e-10	729081	5.19815e-05	37.9006
87	rs1275985	T	C	-0.5411	-0.0086	0.6133	0.6076	0.0198	0.6654	0.0308	4.73e-69	734678	0.000419927	308.64
88	rs12883810	T	C	-0.2382	0.0008	0.1462	0.1466	0.0271	0.9772	0.0428	2.7e-08	727286	4.25865e-05	30.9738
89	rs12885878	G	A	0.2291	0.0197	0.7663	0.7457	0.0231	0.3933	0.0367	4.32e-10	691270	5.63697e-05	38.9688
90	rs12906962	C	T	0.2653	-0.0172	0.324	0.3425	0.0205	0.402	0.0325	3.28e-16	722993	9.21581e-05	66.6356
91	rs1290784	T	C	0.4124	-0.0094	0.4483	0.4428	0.0195	0.629001	0.0303	2.97e-42	732685	0.00025277	185.247
92	rs1290933	A	C	-0.2847	0.0009	0.6919	0.6916	0.0211	0.9678	0.0327	3.17e-18	729752	0.000103863	75.8016
93	rs12926550	A	G	-0.2548	0.0103	0.3156	0.3123	0.0211	0.627401	0.0324	3.43e-15	733083	8.43566e-05	61.8454
94	rs1293969	C	T	0.1988	0.0085	0.2516	0.2681	0.022	0.6996	0.0347	1.03e-08	734562	4.46813e-05	32.8226
95	rs12978472	G	C	-0.845	0.0117	0.1241	0.1201	0.0303	0.699301	0.049	1.23e-66	659116	0.000450986	297.386
96	rs13016772	T	C	0.2522	0.0126	0.7651	0.767	0.0229	0.583899	0.0355	1.23e-12	735375	6.8627e-05	50.4699
97	rs13091418	G	C	0.2234	-0.0082	0.3341	0.3446	0.0228	0.7193	0.0325	6.15e-12	714950	6.60838e-05	47.2496
98	rs13107261	A	G	-0.1778	-0.0058	0.3687	0.3711	0.02	0.771101	0.0314	1.57e-08	723080	4.43403e-05	32.0629
99	rs13107325	T	C	-0.9086	0.0089	0.0739	0.0764	0.0379	0.8151	0.0592	4.22e-53	722416	0.000325967	235.56
100	rs13204703	C	T	-0.1967	-0.037	0.2489	0.2456	0.0251	0.1412	0.035	1.94e-08	726042	4.35003e-05	31.5843
101	rs13253358	T	C	0.2127	-0.0201	0.2979	0.3053	0.021	0.339	0.033	1.13e-10	731985	5.67519e-05	41.5438
102	rs1332813	C	T	-0.2203	-0.0018	0.6486	0.6545	0.0204	0.9287	0.0314	2.32e-12	738182	6.66772e-05	49.2231
103	rs13358657	G	A	0.388	0.0112	0.1332	0.1305	0.0287	0.696599	0.0445	2.95e-18	726650	0.00010461	76.0225
104	rs1340030	C	T	-0.1936	0.0251	0.3655	0.3572	0.0201	0.213	0.0312	5.77e-10	735124	5.23743e-05	38.5035
105	rs13412750	A	G	-0.2889	0.0006	0.2708	0.2602	0.0222	0.9801	0.0341	2.32e-17	724970	9.89973e-05	71.777
106	rs13420463	G	A	-0.3143	0.0354	0.2266	0.2307	0.0228	0.1204	0.036	2.72e-18	727538	0.000104757	76.2224
107	rs1375564	T	C	0.2579	-0.021	0.6395	0.6424	0.0204	0.3021	0.0315	2.84e-16	725300	9.2411e-05	67.0317
108	rs1382472	A	G	-0.1917	-0.0232	0.4041	0.4075	0.0197	0.2386	0.0307	4.47e-10	733295	5.31699e-05	38.9912
109	rs139354822	C	T	-0.6115	-0.113	0.0296	0.034	0.0575	0.0494003	0.0975	3.51e-10	627584	6.26736e-05	39.3353
110	rs1408945	T	G	-0.3196	0.0179	0.4243	0.4213	0.0197	0.3636	0.0304	8.33e-26	732969	0.00015077	110.526
111	rs1410222	T	C	0.2173	0.0142	0.8166	0.8206	0.0255	0.576901	0.0388	2.17e-08	738234	4.24858e-05	31.3657
112	rs141958336	A	G	0.7807	-0.021	0.043	0.0419	0.0494	0.6712	0.078	1.36e-23	703114	0.00014246	100.179
113	rs1422279	T	C	0.331	0.0161	0.3864	0.3884	0.0199	0.4177	0.0309	1.05e-26	731435	0.000156854	114.746
114	rs1433121	T	C	-0.228	0.0137	0.6906	0.6844	0.021	0.5152	0.0326	2.66e-12	734738	6.65692e-05	48.914
115	rs1436138	G	A	-0.3119	0.0049	0.3633	0.3662	0.0201	0.809	0.0315	4.73e-23	723225	0.000135543	98.0412
116	rs1437649	A	G	-0.2189	0.0238	0.2345	0.2351	0.0229	0.2991	0.0357	8.57e-10	726972	5.17148e-05	37.5971
117	rs146550789	C	T	0.4824	0.0637	0.0417	0.0385	0.0511	0.2128	0.0778	5.64e-10	715780	5.37097e-05	38.4463
118	rs148140538	T	C	-0.3252	0.0621	0.0808	0.0864	0.0348	0.0745298	0.0562	7.39e-09	720169	4.64915e-05	33.4832
119	rs148401029	A	C	-0.4623	0.0174	0.0352	0.0332	0.0547	0.75	0.0848	4.97e-08	693082	4.28798e-05	29.7204
120	rs1493132	C	T	0.1766	-0.0271	0.3397	0.3393	0.0205	0.1863	0.0318	2.73e-08	733403	4.205e-05	30.8408
121	rs1544861	C	T	-0.1969	0.0091	0.6605	0.6589	0.0205	0.6549	0.0318	5.66e-10	731644	5.2398e-05	38.3386
122	rs1551355	T	C	0.2098	0.0036	0.2334	0.2399	0.0228	0.8727	0.0356	3.89e-09	733847	4.73244e-05	34.7304
123	rs1565440	A	G	0.1746	-0.0391	0.3752	0.3882	0.0198	0.0485702	0.0311	1.94e-08	733804	4.29506e-05	31.5186
124	rs1575290	T	C	0.1973	0.0003	0.4733	0.4795	0.0194	0.9868	0.0301	5.59e-11	735850	5.83857e-05	42.9655
125	rs1623474	T	C	0.3827	-0.0495	0.3303	0.3318	0.0206	0.0163301	0.0321	7.66e-33	730307	0.000194588	142.137
126	rs1630736	T	C	-0.1706	-0.0143	0.465	0.4687	0.0196	0.4667	0.0309	3.52e-08	701460	4.3453e-05	30.4817
127	rs1664781	A	G	0.2643	0.035	0.6925	0.6901	0.0209	0.0935707	0.0326	5.69e-16	734655	8.94616e-05	65.7291
128	rs17010957	C	T	0.534	0.0305	0.1463	0.1408	0.0281	0.2772	0.043	1.78e-35	720369	0.000214041	154.221
129	rs17035181	G	T	-0.3074	0.0103	0.1448	0.142	0.0277	0.7086	0.0429	7.61e-13	729651	7.03635e-05	51.3443
130	rs17080102	C	G	-0.8085	-0.0419	0.0694	0.0678	0.0388	0.2799	0.0594	3.52e-42	734200	0.000252269	185.262
131	rs17245822	C	A	0.1899	-0.0422	0.3733	0.3722	0.0202	0.0362702	0.0312	1.15e-09	729982	5.07466e-05	37.0458
132	rs17249754	A	G	-0.8446	-0.0206	0.1683	0.1679	0.0259	0.4268	0.0403	1.25e-97	738415	0.000594475	439.229
133	rs17257081	G	A	-0.2274	0.039	0.1935	0.2223	0.0245	0.1109	0.0392	6.35e-09	705214	4.77163e-05	33.6517
134	rs17562391	T	C	0.1967	0.0104	0.4186	0.4142	0.0196	0.5936	0.0306	1.35e-10	730042	5.6597e-05	41.3204
135	rs17608766	C	T	0.6903	0.0356	0.1445	0.138	0.0281	0.2058	0.0433	2.48e-57	722845	0.000351481	254.155
136	rs177551	A	C	0.373	0.0118	0.1344	0.1341	0.0284	0.676799	0.0442	3.47e-17	731561	9.73375e-05	71.2151
137	rs17760259	C	T	0.2654	0.0237	0.4276	0.4305	0.0195	0.2246	0.0304	2.25e-18	735821	0.000103571	76.2173
138	rs17762	A	G	0.4117	-0.0355	0.0777	0.0913	0.0347	0.3054	0.0571	5.6e-13	720428	7.21552e-05	51.9862
139	rs17807723	A	G	-0.2721	0.0471	0.138	0.1473	0.0272	0.0836604	0.0443	8.43e-10	719485	5.2433e-05	37.7267
140	rs17812022	T	C	-0.3613	0.008	0.0958	0.0952	0.0329	0.807	0.0525	5.65e-12	706121	6.7067e-05	47.3605
141	rs1786345	C	A	-0.2073	-0.0075	0.4338	0.4384	0.0195	0.7021	0.0307	1.34e-11	724456	6.29336e-05	45.5954
142	rs1814951	A	G	-0.3231	-0.0358	0.8785	0.874	0.0294	0.2236	0.0466	3.91e-12	726285	6.6186e-05	48.073
143	rs1821002	G	C	-0.3794	-0.0082	0.5892	0.5814	0.0198	0.679599	0.0307	5.19e-35	734295	0.000207949	152.727
144	rs1848994	A	G	0.2012	0.0355	0.2828	0.2864	0.0213	0.0945192	0.0334	1.79e-09	734717	4.9388e-05	36.2879
145	rs1871190	T	G	0.1954	0.0118	0.3349	0.3346	0.0209	0.5723	0.0324	1.66e-09	714803	5.08804e-05	36.3712
146	rs1882212	G	A	-0.2753	0.0171	0.2207	0.214	0.0236	0.4694	0.0363	3.34e-14	733312	7.84289e-05	57.5172
147	rs1882961	T	C	0.2443	0.0443	0.3087	0.3205	0.021	0.0348001	0.0326	6.69e-14	736089	7.62866e-05	56.1579
148	rs1889785	A	G	0.1782	0.0077	0.4552	0.4519	0.0194	0.692901	0.0304	4.35e-09	728064	4.71931e-05	34.3611
149	rs189267552	A	T	-0.8664	-0.0936	0.0132	0.0144	0.0954	0.3267	0.139	4.55e-10	691585	5.61743e-05	38.8513
150	rs1896326	A	G	-0.2797	-0.0088	0.2291	0.2231	0.0236	0.7094	0.0371	4.4e-14	685351	8.29255e-05	56.8376
151	rs1906672	A	G	0.2966	-0.0076	0.2319	0.2197	0.0234	0.7461	0.0358	1.2e-16	731179	9.38667e-05	68.6396
152	rs1957563	T	C	0.3629	-0.0066	0.265	0.2615	0.0221	0.7656	0.0342	2.32e-26	733457	0.00015349	112.595
153	rs1984195	A	G	0.2409	0.0295	0.4887	0.4924	0.0192	0.125	0.0303	1.77e-15	728319	8.67819e-05	63.2102
154	rs1994158	G	A	-0.2513	-0.0078	0.1807	0.182	0.0251	0.7548	0.0391	1.23e-10	739162	5.58814e-05	41.3076
155	rs2014408	T	C	0.5169	0.0001	0.2087	0.2024	0.0244	0.9965	0.0373	1.26e-43	723871	0.000265228	192.041
156	rs2111557	T	C	0.1764	-0.0446	0.4675	0.4701	0.0194	0.0213698	0.0302	5.22e-09	731426	4.66437e-05	34.1179
157	rs2126474	T	G	-0.2601	0.0137	0.4125	0.4135	0.0196	0.4851	0.0306	1.87e-17	735582	9.82119e-05	72.2498
158	rs2129869	T	A	0.2643	0.0172	0.2222	0.2469	0.0226	0.4472	0.0361	2.44e-13	738520	7.25748e-05	53.6017
159	rs2161967	G	T	-0.2836	-0.0563	0.5721	0.5582	0.0197	0.00419498	0.0307	2.87e-20	719115	0.000118655	85.3364
160	rs2177843	T	C	0.4394	0.0267	0.1505	0.1535	0.027	0.3217	0.0432	2.8e-24	701559	0.000147443	103.455
161	rs2236295	T	G	-0.3028	0.0196	0.3978	0.3992	0.0198	0.3233	0.0309	1.04e-22	728424	0.000131811	96.0271
162	rs2238787	A	G	0.2552	-0.0233	0.292	0.3009	0.0211	0.2694	0.0332	1.45e-14	736068	8.02661e-05	59.0859
163	rs2249105	G	A	-0.2927	-0.0008	0.3679	0.3725	0.02	0.9694	0.0313	7.63e-21	729133	0.000119922	87.4491
164	rs2276153	G	C	-0.3296	-0.0019	0.243	0.2389	0.0227	0.9316	0.0351	6.56e-21	734236	0.00012008	88.1777
165	rs2283500	C	A	-0.3106	0.0709	0.1102	0.1063	0.0316	0.0250098	0.0481	1.08e-10	732337	5.69347e-05	41.6976
166	rs2289124	A	G	-0.308	0.0098	0.1673	0.1587	0.0269	0.7153	0.0415	1.14e-13	700632	7.86106e-05	55.0813
167	rs2291434	T	G	-0.2622	-0.0311	0.5335	0.5265	0.0194	0.1081	0.0303	5.1e-18	729355	0.000102659	74.8823
168	rs2291516	A	G	0.3708	0.0616	0.103	0.1007	0.0322	0.0552306	0.0505	2.17e-13	719764	7.48987e-05	53.9132
169	rs2353940	C	T	0.2075	0.0351	0.2493	0.243	0.023	0.1269	0.0358	6.85e-09	699949	4.79936e-05	33.5946
170	rs2354862	C	A	-0.2507	-0.0092	0.3593	0.3557	0.0203	0.6511	0.0317	2.42e-15	723156	8.6481e-05	62.5445
171	rs2384063	T	C	0.3266	0.008	0.7607	0.7689	0.023	0.726901	0.0357	6.33e-20	716500	0.000116796	83.6941
172	rs2392929	G	T	0.7507	0.009	0.2027	0.2083	0.0239	0.7048	0.0379	1.96e-87	723277	0.000542143	392.332
173	rs2423514	G	A	-0.3011	0.0157	0.4589	0.4442	0.0196	0.4214	0.0302	1.77e-23	739037	0.000134488	99.4046
174	rs246973	T	C	0.2479	0.0466	0.2882	0.29	0.0215	0.0299102	0.0335	1.45e-13	718997	7.61559e-05	54.7598
175	rs2470004	T	C	-0.3454	0.0391	0.8175	0.819	0.0251	0.1195	0.0392	1.28e-18	734365	0.00010571	77.6375
176	rs2493134	C	T	0.3736	0.0031	0.4071	0.4264	0.0196	0.8732	0.0309	1.1e-33	719449	0.000203146	146.183
177	rs2493296	T	C	0.4183	-0.0128	0.1425	0.1385	0.0282	0.6513	0.0442	3.14e-21	710296	0.000126077	89.5633
178	rs2498323	A	G	0.3171	-0.006	0.098	0.0949	0.0337	0.858	0.0517	8.51e-10	719352	5.22934e-05	37.6193
179	rs2580350	A	G	0.1769	0.0014	0.5609	0.5629	0.0197	0.9442	0.0307	8.39e-09	714258	4.6484e-05	33.203
180	rs2589218	C	T	0.2258	0.0067	0.2703	0.2691	0.0218	0.756901	0.0339	2.54e-11	735529	6.03146e-05	44.3657
181	rs2598	G	A	-0.168	-0.0113	0.467	0.4631	0.0195	0.561399	0.0303	2.87e-08	733448	4.19127e-05	30.742
182	rs2608029	G	C	-0.1805	0.0161	0.3347	0.3387	0.0203	0.4276	0.032	1.61e-08	731597	4.34874e-05	31.8166
183	rs2610990	G	A	0.2903	0.0065	0.7359	0.7456	0.0224	0.7724	0.0343	2.86e-17	726424	9.85991e-05	71.6316
184	rs2627313	T	C	0.3208	0.0231	0.4454	0.4464	0.0194	0.2347	0.0303	3.55e-26	732086	0.000153093	112.094
185	rs262986	A	G	-0.2371	-0.0051	0.4704	0.4651	0.0196	0.7967	0.0305	7.67e-15	719675	8.39635e-05	60.4313
186	rs263532	C	T	-0.1798	-0.0002	0.4245	0.429	0.0196	0.9908	0.0307	4.72e-09	721538	4.7536e-05	34.3006
187	rs2643826	T	C	0.4473	0.0203	0.4505	0.445	0.0195	0.2965	0.0306	1.74e-48	721083	0.000296238	213.675
188	rs2652812	T	C	-0.2516	0.0066	0.7544	0.7489	0.0224	0.7678	0.0353	1.03e-12	727494	6.98252e-05	50.8008
189	rs268263	A	T	0.5938	0.052	0.7498	0.7527	0.0228	0.0228202	0.0353	1.77e-63	713147	0.000396625	282.963
190	rs2689690	T	C	-0.2702	0.0353	0.3678	0.357	0.0203	0.0817504	0.0316	1.15e-17	716794	0.00010199	73.1131
191	rs2724377	G	A	-0.1938	0.0417	0.4697	0.4594	0.0193	0.0309999	0.0301	1.29e-10	734549	5.64325e-05	41.4547
192	rs2744139	C	T	-0.2369	0.0005	0.2376	0.2356	0.0229	0.9824	0.0355	2.48e-11	729519	6.10394e-05	44.532
193	rs2745599	G	A	-0.2164	0.0005	0.448	0.4394	0.0195	0.9776	0.0317	8.96e-12	675881	6.89439e-05	46.6009
194	rs2760748	A	T	0.3626	0.0088	0.0981	0.0908	0.0341	0.7954	0.0509	1.05e-12	729265	6.95832e-05	50.748
195	rs2776037	C	T	0.1851	-0.0094	0.5849	0.5753	0.0199	0.6374	0.0309	2.15e-09	719934	4.98404e-05	35.8835
196	rs2801008	G	T	0.1876	-0.0143	0.3183	0.3206	0.0212	0.4996	0.0324	7.37e-09	728105	4.60428e-05	33.5254
197	rs2815063	A	C	0.2755	0.0175	0.1315	0.1304	0.029	0.5472	0.0458	1.76e-09	697076	5.1905e-05	36.1835
198	rs2833834	A	C	0.2177	0.0203	0.2765	0.2868	0.0215	0.3435	0.0338	1.22e-10	728749	5.69221e-05	41.4842
199	rs28429256	A	G	0.215	-0.0123	0.3342	0.3417	0.0207	0.5524	0.0325	3.89e-11	708637	6.17532e-05	43.7632
200	rs2853736	G	T	-0.2368	-0.0034	0.3057	0.3068	0.0236	0.8856	0.0331	8.34e-13	716874	7.13894e-05	51.1807
201	rs28572357	C	A	0.2733	-0.0083	0.3977	0.4079	0.0197	0.6724	0.0308	6.34e-19	733594	0.000107319	78.7366
202	rs28578714	C	T	-0.2066	0.0202	0.3938	0.3899	0.0198	0.3065	0.0327	2.53e-10	666583	5.98804e-05	39.9175
203	rs28650790	T	C	0.2287	-0.0138	0.1891	0.1852	0.025	0.5817	0.0387	3.3e-09	728189	4.79563e-05	34.9228
204	rs28688791	C	T	0.3222	0.0248	0.1982	0.2142	0.0236	0.2934	0.038	2.34e-17	726773	9.89104e-05	71.8924
205	rs28866311	G	T	0.2762	0.0352	0.4737	0.4749	0.0194	0.06952	0.0302	5.45e-20	735999	0.000113634	83.6435
206	rs2904315	G	A	0.2081	-0.0076	0.6869	0.6941	0.0211	0.720701	0.0325	1.58e-10	733354	5.59036e-05	40.9993
207	rs2913920	T	C	0.2418	-0.0365	0.765	0.7697	0.023	0.1132	0.0359	1.62e-11	720146	6.29906e-05	45.3652
208	rs2957688	A	G	0.3472	-0.0141	0.4707	0.4728	0.0195	0.467599	0.0304	2.74e-30	725953	0.000179649	130.44
209	rs3098186	T	C	-0.2422	0.0013	0.5156	0.5131	0.0193	0.9463	0.0303	1.41e-15	726862	8.78968e-05	63.8943
210	rs3104552	C	T	-0.2449	-0.0088	0.4393	0.4436	0.0195	0.6513	0.0303	6.31e-16	737567	8.8563e-05	65.3268
211	rs34025993	G	A	-0.223	-0.025	0.586	0.5999	0.0199	0.2094	0.0308	4.71e-13	723871	7.24129e-05	52.4212
212	rs34072724	A	G	-0.2422	-0.014	0.4889	0.4885	0.0194	0.4713	0.0303	1.37e-15	725006	8.81218e-05	63.8943
213	rs34079867	T	C	0.1992	0.0093	0.266	0.2744	0.0223	0.6775	0.0354	1.78e-08	686622	4.61142e-05	31.6644
214	rs34413141	A	T	-0.3531	0.0251	0.1822	0.1794	0.0253	0.3211	0.0393	2.47e-19	727865	0.000110895	80.7252
215	rs34487963	A	C	-0.8819	-0.1012	0.0185	0.0197	0.0781	0.1947	0.1244	1.35e-12	632929	7.93978e-05	50.257
216	rs34518929	A	G	-0.22	-0.0199	0.2623	0.2637	0.0219	0.3636	0.0345	1.79e-10	725435	5.60511e-05	40.6636
217	rs34535756	T	C	0.478	0.0408	0.0394	0.0413	0.0482	0.398	0.0786	1.18e-09	722678	5.11733e-05	36.9836
218	rs34727427	C	T	0.2353	0.0135	0.3168	0.3074	0.0209	0.5166	0.0324	4.02e-13	730664	7.2178e-05	52.7415
219	rs34917849	C	G	0.3124	0.0199	0.1268	0.1284	0.029	0.492	0.0454	5.97e-12	733399	6.45568e-05	47.3488
220	rs34941092	A	G	-0.3225	-0.0154	0.1498	0.1512	0.0273	0.5726	0.0425	3.23e-14	728958	7.8985e-05	57.5812
221	rs35098810	C	A	-0.1967	0.0016	0.2317	0.239	0.0227	0.9439	0.0356	3.2e-08	739228	4.12964e-05	30.5286
222	rs35413927	G	A	0.3002	0.0029	0.3054	0.3065	0.0212	0.8925	0.0328	5.25e-20	732631	0.000114324	83.7669
223	rs35444	G	A	-0.4368	0.0098	0.3862	0.38	0.0199	0.622499	0.031	3.47e-45	730213	0.000271816	198.537
224	rs35680304	T	C	0.2694	-0.0064	0.5929	0.5898	0.0197	0.7475	0.031	3.76e-18	720141	0.00010486	75.5215
225	rs35783704	A	G	-0.4619	-0.0121	0.1042	0.1077	0.032	0.7065	0.0507	8.81e-20	702899	0.000118069	83.0001
226	rs365990	G	A	-0.225	-0.008	0.3658	0.3622	0.02	0.6877	0.0312	5.95e-13	736333	7.06238e-05	52.0061
227	rs3735533	C	T	0.91	-0.0168	0.9257	0.9219	0.0364	0.6446	0.0577	5.29e-56	733213	0.00033912	248.731
228	rs3764400	C	T	-0.3748	0.0275	0.1365	0.1395	0.0279	0.3234	0.0445	3.69e-17	723027	9.81029e-05	70.9378
229	rs3772219	C	A	-0.2733	0.0378	0.3176	0.3115	0.0209	0.06996	0.0324	3.1e-17	733068	9.70516e-05	71.1522
230	rs3807925	G	A	0.1859	-0.0228	0.3504	0.3589	0.0201	0.2558	0.0319	5.39e-09	720607	4.71258e-05	33.9607
231	rs3815460	G	C	0.285	0.0054	0.1024	0.1002	0.0323	0.866	0.05	1.21e-08	736840	4.40918e-05	32.4899
232	rs3819532	C	T	0.1875	0.0259	0.6087	0.6148	0.0199	0.1928	0.0306	9.44e-10	742091	5.05918e-05	37.5456
233	rs3860770	A	G	-0.2663	0.0425	0.2916	0.2984	0.0211	0.0437996	0.0333	1.2e-15	729395	8.76704e-05	63.9518
234	rs3918226	T	C	0.664	0.0693	0.0811	0.0791	0.0366	0.0583902	0.0575	8.46e-31	680941	0.000195797	133.352
235	rs3950627	A	C	0.1851	-0.0157	0.531	0.5297	0.0199	0.431	0.0308	1.82e-09	706996	5.10825e-05	36.1169
236	rs3980686	T	G	-0.4998	-0.0249	0.1075	0.1078	0.0311	0.4245	0.0487	1.03e-24	734991	0.000143282	105.325
237	rs404100	T	C	0.1935	0.0327	0.4513	0.45	0.0194	0.0920301	0.0303	1.68e-10	731629	5.57393e-05	40.7827
238	rs4143175	C	T	-0.2187	-0.0348	0.7591	0.7658	0.0229	0.1279	0.0352	5.1e-10	734127	5.25797e-05	38.6021
239	rs42032	A	G	-0.3231	0.0364	0.2641	0.2689	0.0218	0.0940892	0.0345	7.39e-21	720869	0.000121654	87.7071
240	rs4245599	G	A	0.1794	0.0129	0.5416	0.5246	0.0195	0.5098	0.0305	4.03e-09	722696	4.78706e-05	34.5974
241	rs4260863	G	C	-0.1911	0.0013	0.3837	0.383	0.0199	0.9464	0.0314	1.17e-09	718349	5.1559e-05	37.0391
242	rs4274337	G	A	0.2968	0.022	0.8303	0.8381	0.0266	0.4084	0.0406	2.48e-13	726743	7.35297e-05	53.441
243	rs4284362	A	C	-0.2256	0.0081	0.7181	0.7213	0.0219	0.7123	0.0338	2.61e-11	716904	6.21379e-05	44.5496
244	rs4408839	G	A	0.2301	-0.0274	0.2567	0.2456	0.0225	0.2236	0.0345	2.42e-11	734663	6.05453e-05	44.483
245	rs4440615	A	G	-0.2201	-0.0471	0.6321	0.6304	0.0202	0.01952	0.0312	1.87e-12	733272	6.78635e-05	49.7657
246	rs4499560	T	A	0.2199	-0.0135	0.6829	0.6737	0.0206	0.5115	0.0326	1.46e-11	723821	6.28575e-05	45.5003
247	rs4511593	T	C	-0.2881	0.023	0.6528	0.6431	0.0203	0.2573	0.0318	1.28e-19	728124	0.000112714	82.0788
248	rs4553000	T	C	-0.2035	-0.0105	0.5141	0.5146	0.0193	0.5852	0.03	1.09e-11	740912	6.21002e-05	46.0135
249	rs4577304	C	T	0.1767	0.0243	0.4767	0.469	0.0193	0.21	0.0302	4.99e-09	726869	4.70958e-05	34.234
250	rs4606697	A	G	-0.3196	0.0488	0.1041	0.1024	0.0333	0.143	0.0523	9.71e-10	673766	5.54213e-05	37.343
251	rs4651224	T	C	0.1986	0.008	0.4474	0.4467	0.0196	0.6849	0.0306	9e-11	717082	5.87383e-05	42.1225
252	rs4734868	G	A	0.1844	-0.0052	0.3303	0.3446	0.0204	0.7965	0.0321	9.22e-09	729744	4.52191e-05	32.9997
253	rs4775769	G	T	0.4162	-0.072	0.9055	0.9054	0.033	0.0293103	0.0517	7.76e-16	734063	8.82778e-05	64.807
254	rs4784541	C	T	0.2015	-0.0015	0.5252	0.5102	0.0197	0.9385	0.0307	4.93e-11	709874	6.06828e-05	43.0796
255	rs483071	T	C	0.2709	-0.0204	0.6248	0.6241	0.0203	0.3149	0.0313	5.09e-18	723059	0.000103588	74.908
256	rs4838021	T	C	-0.3009	0.0094	0.1289	0.1328	0.0285	0.741401	0.0453	3.13e-11	726129	6.07586e-05	44.1211
257	rs4873492	T	C	0.3431	-0.0361	0.1724	0.1813	0.0259	0.1636	0.0403	1.61e-17	722450	0.000100318	72.482
258	rs4876133	C	G	0.22	-0.0112	0.711	0.7249	0.0218	0.606801	0.0336	6.23e-11	716766	5.98086e-05	42.8712
259	rs488834	T	C	-0.3799	-0.0104	0.7645	0.7531	0.0228	0.6485	0.0365	2.35e-25	700272	0.000154675	108.331
260	rs4888408	A	G	0.3653	0.0052	0.5855	0.595	0.0197	0.7903	0.0307	1.42e-32	728111	0.00019442	141.586
261	rs4925159	A	G	0.2174	0.0409	0.4246	0.4437	0.0194	0.0352298	0.0305	9.66e-13	734204	6.91947e-05	50.8064
262	rs4926499	C	G	0.2965	-0.035	0.8263	0.8236	0.0265	0.1877	0.0438	1.33e-11	615071	7.44978e-05	45.8247
263	rs4932373	C	A	0.635	0.0129	0.3258	0.3311	0.0206	0.5308	0.0328	2.49e-83	710104	0.000527532	374.799
264	rs4952609	G	A	-0.2124	0.0049	0.2561	0.2585	0.0221	0.8235	0.0347	9.6e-10	723139	5.18091e-05	37.467
265	rs4955575	C	A	-0.2158	-0.0036	0.2539	0.2609	0.0222	0.8726	0.0348	5.63e-10	725656	5.29896e-05	38.4541
266	rs4957026	G	A	-0.1982	-0.0086	0.6601	0.6698	0.0207	0.6798	0.0323	8.12e-10	716315	5.25624e-05	37.6531
267	rs4961293	T	C	0.2268	-0.0067	0.4513	0.4601	0.0194	0.7307	0.0303	7.35e-14	733413	7.63869e-05	56.0273
268	rs4980379	T	C	0.5764	-0.0142	0.3719	0.3718	0.0201	0.4788	0.032	2.47e-72	701947	0.000462001	324.449
269	rs509564	T	C	0.2622	0.0199	0.226	0.2232	0.0233	0.3943	0.0363	5.08e-13	726658	7.17945e-05	52.1736
270	rs509833	G	A	-0.329	-0.0253	0.8614	0.8634	0.0282	0.3698	0.044	7.08e-14	726475	7.69542e-05	55.9095
271	rs55732192	T	G	-0.3358	-0.0105	0.0947	0.0961	0.0332	0.751201	0.0521	1.15e-10	719496	5.77341e-05	41.5417
272	rs55924432	T	C	0.2651	0.0056	0.401	0.4067	0.0201	0.7815	0.0317	5.7e-17	694102	0.000100747	69.9358
273	rs55944332	G	A	0.2613	-0.0683	0.2368	0.2496	0.0225	0.00235901	0.0355	1.79e-13	729179	7.42943e-05	54.1777
274	rs56288724	G	A	0.2178	-0.0171	0.4169	0.413	0.0197	0.3859	0.031	2.01e-12	717104	6.88304e-05	49.3618
275	rs56407827	T	C	0.3603	0.0127	0.2687	0.2705	0.0217	0.56	0.034	2.78e-26	735633	0.000152631	112.297
276	rs571689	T	C	0.228	-0.0073	0.5196	0.4986	0.0194	0.7086	0.0304	6.77e-14	727109	7.73552e-05	56.2498
277	rs573455	G	A	-0.1994	-0.0075	0.539	0.5323	0.0217	0.7296	0.0303	4.77e-11	729895	5.93306e-05	43.3076
278	rs5742643	C	T	0.2233	0.0235	0.7513	0.7403	0.022	0.2844	0.0349	1.53e-10	732162	5.59107e-05	40.9379
279	rs57786342	A	G	0.2317	0.0314	0.2059	0.2081	0.0238	0.1872	0.0374	5.63e-10	731830	5.24416e-05	38.3802
280	rs57866767	C	T	-0.4501	0.001	0.4322	0.4458	0.0194	0.9573	0.0304	1.14e-49	735629	0.000297908	219.215
281	rs57946343	C	T	-0.716	-0.0083	0.1473	0.1454	0.0276	0.7648	0.0426	2.1e-63	731715	0.00038592	282.492
282	rs59980837	T	G	1.0997	-0.1033	0.0178	0.018	0.0735	0.1595	0.1163	3.32e-21	711774	0.000125601	89.4104
283	rs60138042	G	C	-0.3395	0.0014	0.0645	0.0611	0.0406	0.9725	0.0619	4.14e-08	724178	4.1537e-05	30.0813
284	rs60191654	G	A	0.2382	0.0011	0.1882	0.1866	0.0247	0.9657	0.0385	5.88e-10	735814	5.20201e-05	38.279
285	rs6026578	G	C	0.185	-0.0038	0.6269	0.6332	0.0203	0.851	0.0316	4.59e-09	712005	4.81355e-05	34.2743
286	rs6026744	T	A	0.7131	0.0397	0.1229	0.1339	0.0289	0.1684	0.0461	7e-54	730857	0.000327284	239.275
287	rs6029756	A	G	-0.2712	0.0524	0.3225	0.3185	0.0233	0.0245098	0.033	1.88e-16	705685	9.56972e-05	67.5383
288	rs6031431	G	A	0.2617	0.005	0.4624	0.4639	0.0219	0.82	0.0304	7.05e-18	726141	0.000102046	74.107
289	rs60444686	A	G	0.5905	0.0019	0.0406	0.0404	0.0494	0.9691	0.0782	4.42e-14	712239	8.00508e-05	57.0197
290	rs604723	C	T	0.655	-0.0038	0.7244	0.7281	0.0218	0.8605	0.0339	2.55e-83	727774	0.000512701	373.321
291	rs6054139	A	G	0.2094	-0.0019	0.606	0.6069	0.0198	0.9249	0.0306	8.23e-12	743537	6.29768e-05	46.8284
292	rs6058088	G	T	-0.2832	0.0276	0.1561	0.1619	0.0263	0.2942	0.0417	1.14e-11	731414	6.30556e-05	46.1225
293	rs6062324	A	G	-0.3294	-0.0214	0.2364	0.2359	0.0228	0.3486	0.0363	1.18e-19	704153	0.000116927	82.3441
294	rs6078093	A	G	-0.1849	0.0331	0.428	0.4328	0.0196	0.0921892	0.0304	1.2e-09	735632	5.02857e-05	36.9935
295	rs6090907	A	G	-0.3854	0.0022	0.147	0.1475	0.0273	0.9369	0.0425	1.29e-19	738551	0.000111331	82.2327
296	rs60909079	C	G	-0.2114	-0.0062	0.2492	0.2473	0.0228	0.7842	0.0351	1.73e-09	725002	5.00305e-05	36.2739
297	rs60991988	G	T	-0.3789	0.0478	0.1069	0.1059	0.0315	0.129	0.0498	2.82e-14	706632	8.19147e-05	57.8881
298	rs6108787	G	T	0.4274	-0.02	0.4704	0.4664	0.0194	0.3035	0.03	5.38e-46	742572	0.000273256	202.967
299	rs61772592	G	A	0.3181	-0.0152	0.1255	0.1291	0.0289	0.5997	0.0455	2.86e-12	732993	6.6677e-05	48.8769
300	rs61917655	T	C	0.3427	0.0239	0.1014	0.0992	0.0327	0.466	0.0514	2.68e-11	703488	6.31856e-05	44.453
301	rs62047964	T	C	0.5115	0.0295	0.0622	0.0637	0.0426	0.489	0.0686	9.29e-14	618581	8.98685e-05	55.5958
302	rs62076622	G	A	-0.2363	-0.0159	0.1987	0.2047	0.024	0.508899	0.0377	3.79e-10	735332	5.34242e-05	39.2865
303	rs62082230	A	T	-0.1884	0.014	0.2773	0.2732	0.0221	0.5251	0.0345	4.69e-08	704845	4.23069e-05	29.821
304	rs62170470	C	T	-0.1972	0.0121	0.3983	0.4027	0.02	0.5459	0.0321	7.68e-10	678289	5.56371e-05	37.7401
305	rs62309747	A	G	-0.2244	-0.0089	0.4734	0.4625	0.0193	0.6447	0.0304	1.59e-13	723520	7.53035e-05	54.4876
306	rs62512914	G	A	-0.2066	-0.0319	0.4152	0.4071	0.0197	0.1052	0.0306	1.42e-11	733627	6.2132e-05	45.5844
307	rs6271	T	C	-0.5547	0.0216	0.0735	0.0722	0.04	0.589299	0.0611	1.18e-19	668892	0.000123204	82.42
308	rs641620	C	T	0.3193	0.0154	0.1453	0.1493	0.0272	0.573099	0.044	3.74e-13	703974	7.48003e-05	52.6613
309	rs6438857	C	T	-0.2736	0.0135	0.4226	0.4401	0.0195	0.4877	0.0305	3.13e-19	732743	0.000109808	80.4695
310	rs6445583	A	G	0.2774	0.0039	0.7465	0.7409	0.0224	0.8626	0.0349	1.9e-15	720886	8.76309e-05	63.1773
311	rs6452769	A	G	-0.3143	0.0128	0.2053	0.2105	0.024	0.592899	0.0377	7.82e-17	724369	9.59411e-05	69.5032
312	rs6490019	G	A	0.2897	-0.0007	0.6204	0.6217	0.0199	0.9717	0.0309	6.61e-21	739953	0.000118775	87.898
313	rs6504213	C	T	0.2982	0.0124	0.5818	0.5804	0.0197	0.5299	0.0312	1.25e-21	706663	0.000129252	91.3492
314	rs6540119	T	A	-0.2016	-0.0362	0.666	0.6616	0.0207	0.0801309	0.0322	3.93e-10	724392	5.41093e-05	39.1984
315	rs6562778	G	A	-0.178	0.0425	0.5411	0.5431	0.0195	0.0291897	0.0304	4.95e-09	725721	4.72392e-05	34.284
316	rs658780	G	T	0.2028	0.0566	0.2553	0.2517	0.0223	0.0110301	0.0347	5.29e-09	723999	4.71757e-05	34.1567
317	rs665445	A	C	-0.1909	0.0579	0.2794	0.281	0.0214	0.00681005	0.0334	1.15e-08	741308	4.40657e-05	32.6676
318	rs66864335	A	G	-0.3963	0.0226	0.2211	0.216	0.0234	0.3347	0.0365	1.79e-27	727512	0.000162014	117.886
319	rs6699618	G	C	-0.9115	-0.0007	0.1599	0.1528	0.0269	0.9804	0.041	1.68e-109	736696	0.000670449	494.247
320	rs6731373	A	G	0.1913	-0.0155	0.3492	0.338	0.0209	0.4572	0.0326	4.18e-09	696899	4.94087e-05	34.4345
321	rs6737318	G	A	-0.2348	-0.0075	0.2218	0.2213	0.0234	0.7487	0.0364	1.13e-10	725291	5.73662e-05	41.6095
322	rs67617547	G	C	-0.1799	0.0049	0.3303	0.3283	0.0207	0.8135	0.0322	2.39e-08	725288	4.3035e-05	31.214
323	rs6771917	C	T	0.3793	-0.0078	0.7523	0.7602	0.0228	0.7317	0.0355	1.39e-26	709617	0.000160848	114.158
324	rs67885470	T	C	-0.2087	0.018	0.2094	0.2126	0.0241	0.4543	0.038	4.12e-08	695892	4.33428e-05	30.1631
325	rs6788907	A	G	0.221	0.004	0.2682	0.2644	0.0219	0.8566	0.0339	7.31e-11	734249	5.78784e-05	42.4995
326	rs6788984	G	A	-0.2999	-0.0227	0.1437	0.1461	0.0276	0.4105	0.0432	3.81e-12	726878	6.62972e-05	48.193
327	rs68085857	T	C	0.274	-0.0216	0.234	0.2346	0.0228	0.3445	0.0357	1.68e-14	726535	8.10724e-05	58.9065
328	rs68115553	G	A	0.6445	0.0576	0.0199	0.0239	0.0689	0.403	0.1143	1.74e-08	679844	4.67653e-05	31.7945
329	rs6870654	C	T	-0.2136	-0.0288	0.2546	0.2567	0.0221	0.193	0.0347	7.58e-10	726723	5.21377e-05	37.8915
330	rs6892983	A	C	0.3427	-0.0019	0.4022	0.3873	0.0199	0.9233	0.0307	7.11e-29	732020	0.000170198	124.609
331	rs6921291	T	C	0.3575	0.0167	0.1907	0.1873	0.0247	0.4997	0.0385	1.58e-20	731010	0.000117939	86.2243
332	rs6957161	G	A	-0.2064	-0.0146	0.7382	0.746	0.0223	0.5121	0.0345	2.2e-09	725734	4.93154e-05	35.7915
333	rs6961048	G	C	0.5304	0.0253	0.104	0.114	0.0308	0.4122	0.0497	1.43e-26	731065	0.000155765	113.892
334	rs6986368	T	A	0.2132	0.0033	0.3274	0.3372	0.0231	0.8855	0.0329	9.62e-11	699348	6.00431e-05	41.9934
335	rs7012866	G	T	0.2325	0.0293	0.5009	0.5037	0.0193	0.129	0.0301	1.21e-14	735524	8.11112e-05	59.6639
336	rs702395	T	C	0.2318	-0.0051	0.4369	0.4436	0.0194	0.791099	0.0305	3.24e-14	727577	7.93805e-05	57.7598
337	rs7026176	T	G	-0.1869	0.0215	0.5118	0.5157	0.0193	0.2649	0.0299	4.01e-10	742774	5.26013e-05	39.0728
338	rs7045409	A	T	-0.1862	0.0116	0.3669	0.3647	0.02	0.5623	0.0313	2.55e-09	738983	4.78868e-05	35.3891
339	rs708117	A	G	0.2874	0.0096	0.5203	0.5225	0.0194	0.6205	0.0302	1.59e-21	731244	0.000123835	90.5646
340	rs7093894	A	C	0.236	-0.0018	0.1512	0.1452	0.0278	0.9484	0.0427	3.16e-08	716911	4.26073e-05	30.5469
341	rs7107356	G	A	0.4598	0.0229	0.5041	0.4976	0.0194	0.2398	0.0301	1.63e-52	734142	0.000317751	233.348
342	rs7134440	T	C	0.4788	-0.0214	0.0822	0.0786	0.0371	0.5648	0.0562	1.58e-17	707769	0.000102541	72.5829
343	rs7134677	T	C	-0.3851	0.0003	0.2978	0.3022	0.0212	0.9889	0.0332	4.46e-31	723813	0.000185851	134.546
344	rs7154723	A	G	0.253	-0.0096	0.385	0.3767	0.02	0.6307	0.0309	2.72e-16	738875	9.07222e-05	67.0383
345	rs7186298	T	C	-0.2315	-0.002	0.4295	0.4235	0.0195	0.9182	0.0302	1.88e-14	740616	7.93342e-05	58.7607
346	rs7198817	A	C	-0.1824	0.0214	0.6323	0.6259	0.02	0.2829	0.0313	5.99e-09	727745	4.66618e-05	33.9594
347	rs7211535	G	A	0.1779	0.01	0.5236	0.5079	0.0193	0.605399	0.0304	4.61e-09	725001	4.7233e-05	34.2455
348	rs7213273	A	G	-0.4	-0.0016	0.655	0.6491	0.0203	0.9358	0.0315	6.24e-37	744376	0.000216577	161.249
349	rs7236548	A	C	0.3431	-0.0203	0.1848	0.1861	0.0249	0.4144	0.0388	8.51e-19	737386	0.000106032	78.1946
350	rs7255933	A	G	0.2306	-0.0133	0.2574	0.2637	0.0219	0.5429	0.0345	2.44e-11	735502	6.07394e-05	44.6765
351	rs72683923	C	T	-0.9587	-0.0123	0.0212	0.019	0.0799	0.8779	0.1101	3.08e-18	680316	0.000111438	75.821
352	rs72719160	T	A	0.2243	0.0165	0.3171	0.3254	0.0206	0.4233	0.0324	4.34e-12	733146	6.53657e-05	47.9256
353	rs72742507	T	C	-0.2053	-0.0088	0.2999	0.3013	0.0211	0.676401	0.0328	3.8e-10	732668	5.34687e-05	39.1768
354	rs7278003	C	T	0.1876	-0.0113	0.5622	0.5696	0.0196	0.565599	0.0304	6.63e-10	738199	5.15849e-05	38.0818
355	rs72847885	G	A	-0.2413	-0.0118	0.337	0.333	0.0205	0.5659	0.0318	3.08e-14	733726	7.8468e-05	57.5784
356	rs72931748	G	A	-0.3967	-0.0454	0.0985	0.0988	0.0338	0.1794	0.0529	6.4e-14	711802	7.89986e-05	56.2357
357	rs73046792	A	G	-0.3554	-0.023	0.1588	0.1522	0.0275	0.4026	0.0426	7.23e-17	699102	9.95478e-05	69.6008
358	rs73049928	G	A	0.2382	0.0346	0.1939	0.1943	0.0249	0.1645	0.0392	1.2e-09	703622	5.24746e-05	36.9241
359	rs7306710	C	T	0.2429	-0.0305	0.519	0.512	0.0195	0.1177	0.0303	1.02e-15	725756	8.85402e-05	64.2641
360	rs73075659	G	A	-0.3962	0.0214	0.3346	0.3292	0.0209	0.3053	0.0321	5.52e-35	725385	0.000209971	152.341
361	rs73103937	C	T	-0.2051	-0.0195	0.268	0.2686	0.0219	0.3726	0.0344	2.36e-09	716466	4.96132e-05	35.5478
362	rs7331680	T	G	0.4101	0.0428	0.1491	0.1499	0.0268	0.1112	0.0423	3.35e-22	735814	0.000127725	93.9935
363	rs73727605	A	G	0.3616	-0.0164	0.0663	0.0618	0.0416	0.693201	0.0623	6.6e-09	706794	4.76614e-05	33.6883
364	rs73855810	A	G	0.2732	-0.0154	0.1406	0.1366	0.0284	0.5866	0.0434	3.04e-10	734503	5.39467e-05	39.626
365	rs7395791	A	G	-0.2162	-0.0263	0.4419	0.4364	0.0196	0.1784	0.0308	2.19e-12	711956	6.92033e-05	49.273
366	rs74048190	C	T	0.4404	0.0113	0.0478	0.0464	0.0468	0.8096	0.0757	6.07e-09	652315	5.18827e-05	33.8455
367	rs740746	A	G	0.4557	-0.0243	0.7318	0.7326	0.022	0.2697	0.0342	1.42e-40	725665	0.000244604	177.543
368	rs743395	T	C	0.2597	-0.027	0.3834	0.3907	0.0199	0.1753	0.0317	2.55e-16	702469	9.55337e-05	67.1157
369	rs7439567	T	C	0.2537	-0.0078	0.4106	0.4193	0.0196	0.691	0.0309	2.31e-16	723243	9.31964e-05	67.4098
370	rs74538877	C	G	-0.3855	0.0168	0.0557	0.0557	0.0441	0.7026	0.0707	4.97e-08	645748	4.60391e-05	29.7309
371	rs7491248	A	G	0.2163	0.0123	0.2239	0.2202	0.0236	0.6026	0.0362	2.37e-09	731717	4.87901e-05	35.7022
372	rs7493678	T	A	0.189	0.0191	0.3486	0.3632	0.0203	0.3473	0.0316	2.31e-09	735981	4.86028e-05	35.7724
373	rs75016974	T	C	-0.2513	-0.0041	0.1423	0.1386	0.0285	0.8857	0.0439	1.05e-08	713861	4.5901e-05	32.7684
374	rs7514579	C	A	-0.2243	-0.0415	0.2288	0.2282	0.0232	0.0737004	0.0361	5.45e-10	721977	5.34684e-05	38.6049
375	rs75461554	T	C	-0.3016	-0.0163	0.2007	0.1987	0.0242	0.4999	0.0377	1.18e-15	728076	8.78952e-05	63.9998
376	rs7555285	C	G	0.2294	0.0056	0.8011	0.8027	0.0242	0.8176	0.0376	1.05e-09	737282	5.04842e-05	37.2229
377	rs75672964	T	C	0.5885	-0.0086	0.0418	0.0482	0.0478	0.8571	0.0839	2.35e-12	623396	7.8917e-05	49.2003
378	rs75961402	A	G	0.2659	0.0061	0.1534	0.1603	0.0265	0.8171	0.0418	1.95e-10	737566	5.48605e-05	40.4653
379	rs7615099	G	A	-0.1891	-0.0155	0.3325	0.3257	0.0208	0.4554	0.0321	3.9e-09	728368	4.76433e-05	34.7034
380	rs7618284	C	G	-0.1891	-0.0071	0.3394	0.3352	0.0211	0.737801	0.0331	1.1e-08	678784	4.80811e-05	32.6382
381	rs76443575	C	G	-0.5233	0.0148	0.0359	0.0386	0.0505	0.768599	0.0816	1.4e-10	728750	5.6431e-05	41.1263
382	rs76452347	T	C	-0.2974	0.0141	0.205	0.2006	0.0249	0.5726	0.0397	7.13e-14	650429	8.62707e-05	56.1177
383	rs76719272	T	C	-0.2738	-0.0595	0.1312	0.1293	0.0293	0.04226	0.0461	2.97e-09	690700	5.10685e-05	35.2747
384	rs7683728	T	C	-0.3654	-0.0094	0.5312	0.5282	0.0194	0.628599	0.0304	2.43e-33	725395	0.000199126	144.474
385	rs7703560	G	A	0.2246	-0.0194	0.2998	0.2935	0.0212	0.3594	0.0333	1.51e-11	714892	6.36302e-05	45.4915
386	rs7722243	A	G	-0.2048	0.0303	0.5043	0.4977	0.0194	0.1182	0.0302	1.21e-11	728087	6.3159e-05	45.988
387	rs7725413	T	C	-0.1985	0.0142	0.7699	0.7601	0.0228	0.533	0.0359	3.07e-08	729285	4.19196e-05	30.5725
388	rs77375686	G	A	0.3467	-0.042	0.1117	0.1059	0.0318	0.1873	0.0485	8.38e-13	725838	7.0397e-05	51.1002
389	rs7744902	A	G	-0.4088	-0.0537	0.0766	0.0856	0.0356	0.1312	0.0593	5.64e-12	677837	7.01062e-05	47.5238
390	rs7763558	A	G	0.3363	0.0216	0.3241	0.3283	0.0206	0.2952	0.0321	1.17e-25	736355	0.000149036	109.76
391	rs7765526	G	A	-0.201	0.0257	0.5367	0.5249	0.0195	0.1872	0.0307	5.88e-11	711993	6.02024e-05	42.8661
392	rs778124	A	G	0.2965	-0.0243	0.3736	0.3811	0.0198	0.2205	0.0311	1.45e-21	734180	0.000123786	90.8924
393	rs77924615	A	G	-0.4081	-0.0039	0.1986	0.2014	0.0244	0.8716	0.039	1.12e-25	696416	0.000157205	109.497
394	rs7821832	G	T	-0.4222	0.0013	0.2553	0.2606	0.0221	0.9527	0.0348	6.67e-34	723315	0.000203452	147.189
395	rs7844887	A	G	0.2662	-0.0114	0.2208	0.2284	0.0231	0.6223	0.0363	2.4e-13	733632	7.32981e-05	53.7776
396	rs78474310	G	A	0.4699	0.0056	0.0448	0.0441	0.0479	0.9073	0.0734	1.51e-10	732321	5.5962e-05	40.9843
397	rs78648104	C	T	0.4287	0.0426	0.0925	0.0845	0.0344	0.2158	0.0541	2.36e-15	707070	8.87997e-05	62.793
398	rs786923	T	C	-0.3082	0.0301	0.6239	0.6272	0.02	0.133	0.031	2.82e-23	734142	0.000134618	98.8418
399	rs78998485	G	C	0.2449	0.0233	0.2557	0.2622	0.0219	0.2866	0.0346	1.48e-12	732650	6.83753e-05	50.0984
400	rs79069610	C	T	0.4005	-0.0257	0.05	0.0522	0.0453	0.5711	0.0727	3.68e-08	676202	4.48787e-05	30.3483
401	rs7912283	A	G	-0.2144	-0.0239	0.6468	0.6475	0.0227	0.2911	0.0322	2.94e-11	703775	6.29907e-05	44.334
402	rs7926110	G	T	-0.2603	-0.0078	0.3267	0.3204	0.0207	0.705399	0.0321	5.71e-16	733718	8.96128e-05	65.7563
403	rs79384779	T	C	0.3179	-0.0341	0.1512	0.1569	0.0271	0.2089	0.0428	1.08e-13	715824	7.70644e-05	55.1686
404	rs79539362	C	T	-0.4003	-0.0064	0.1008	0.1112	0.0311	0.8376	0.0504	2.09e-15	729915	8.64172e-05	63.0825
405	rs7963801	C	T	0.2362	-0.0096	0.5779	0.5813	0.02	0.6298	0.0311	2.87e-14	709837	8.12541e-05	57.6817
406	rs79782817	T	G	0.5324	-0.0044	0.1027	0.1071	0.0313	0.8891	0.0499	1.43e-26	730445	0.000155819	113.834
407	rs7980644	G	A	-0.2641	-0.0734	0.8334	0.8348	0.0263	0.00523697	0.0404	6.3e-11	735080	5.81319e-05	42.7339
408	rs79930761	T	C	-0.4688	-0.0045	0.0872	0.0801	0.0362	0.9005	0.0559	4.9e-17	677047	0.000103869	70.3316
409	rs8003103	A	G	-0.1755	0.0307	0.3447	0.3468	0.0205	0.1349	0.0319	3.6e-08	726608	4.16538e-05	30.2672
410	rs8030856	G	C	0.1764	-0.0231	0.3953	0.4062	0.0198	0.2442	0.031	1.21e-08	727910	4.44812e-05	32.3797
411	rs8044992	C	T	-0.2138	-0.003	0.2877	0.2941	0.0213	0.8897	0.0331	1.07e-10	740471	5.63413e-05	41.7213
412	rs8054587	C	T	-0.1665	-0.0021	0.4728	0.4752	0.0193	0.9144	0.0302	3.41e-08	736175	4.12872e-05	30.3958
413	rs8079811	G	C	0.2101	0.0045	0.6521	0.6596	0.0209	0.8287	0.0325	1.03e-10	704895	5.92837e-05	41.7911
414	rs8113613	T	C	-0.2334	0.0168	0.1813	0.1763	0.0259	0.5152	0.0398	4.59e-09	718262	4.78775e-05	34.3902
415	rs8125763	A	C	0.1761	0.0356	0.4717	0.4703	0.0195	0.0671599	0.0301	4.84e-09	738885	4.63222e-05	34.2282
416	rs8142376	T	C	0.1676	0.006	0.491	0.4834	0.0193	0.757801	0.03	2.19e-08	744681	4.19099e-05	31.2108
417	rs8180684	T	C	0.2134	-0.0202	0.2896	0.2883	0.0214	0.3443	0.0335	1.8e-10	724093	5.60377e-05	40.5787
418	rs848445	C	T	0.2025	0.0242	0.7149	0.728	0.022	0.2717	0.0339	2.28e-09	714845	4.99134e-05	35.682
419	rs869396	A	C	-0.2115	0.0108	0.4659	0.462	0.0196	0.5835	0.0305	4.12e-12	717605	6.70049e-05	48.0861
420	rs871004	A	G	0.2336	-0.0089	0.3481	0.3448	0.0203	0.6594	0.0317	1.65e-13	732193	7.41599e-05	54.3033
421	rs8904	A	G	0.3061	-0.0038	0.3678	0.377	0.0198	0.8479	0.0314	1.71e-22	728260	0.000130474	95.0312
422	rs908951	T	C	-0.2261	0.0099	0.4378	0.4414	0.0198	0.6163	0.0315	7.14e-13	687389	7.49454e-05	51.5203
423	rs927315	T	C	0.1689	0.0001	0.4713	0.4773	0.0196	0.9948	0.0303	2.44e-08	725247	4.2842e-05	31.0723
424	rs9285476	G	C	-0.1844	0.0183	0.2929	0.2824	0.0217	0.3989	0.0333	3.07e-08	726210	4.22234e-05	30.6642
425	rs9302885	G	A	-0.2242	0.0197	0.5548	0.5678	0.0196	0.314	0.0302	1.03e-13	740373	7.44345e-05	55.1133
426	rs9327297	G	C	-0.2747	-0.0251	0.3324	0.3284	0.0205	0.2214	0.0319	8.07e-18	734819	0.000100905	74.154
427	rs9349379	G	A	-0.2664	-0.033	0.407	0.4162	0.0196	0.0918798	0.0312	1.31e-17	714669	0.000102002	72.9051
428	rs9361836	T	C	0.2196	-0.0254	0.3172	0.3199	0.0206	0.2177	0.0324	1.25e-11	733454	6.26289e-05	45.9381
429	rs9368222	A	C	0.2281	-0.004	0.2688	0.2727	0.0216	0.8547	0.0339	1.84e-11	736095	6.15022e-05	45.2741
430	rs9401913	A	G	0.5202	0.0377	0.4387	0.4366	0.0194	0.0518501	0.0305	3.66e-65	728094	0.000399374	290.897
431	rs9486916	T	C	0.2657	0.0253	0.1979	0.1978	0.0245	0.3025	0.0385	5.42e-12	705662	6.74894e-05	47.6278
432	rs9507885	T	C	-0.3208	0.0797	0.0953	0.0935	0.039	0.0410601	0.0542	3.23e-09	665132	5.26671e-05	35.0323
433	rs9508495	T	C	-0.3557	0.0087	0.7565	0.7388	0.0224	0.695799	0.0353	6.34e-24	729441	0.000139177	101.535
434	rs9526707	A	G	-0.2039	0.0106	0.3216	0.3206	0.0207	0.609799	0.0323	2.77e-10	732548	5.43963e-05	39.85
435	rs9549627	A	G	0.2846	-0.0302	0.1175	0.1164	0.0307	0.325	0.05	1.25e-08	653936	4.95419e-05	32.3988
436	rs9848170	C	G	0.3231	-0.0102	0.597	0.591	0.0197	0.604399	0.0307	7.01e-26	733326	0.00015102	110.763
437	rs9857362	C	A	-0.1727	-0.0034	0.4709	0.4771	0.0195	0.8609	0.0306	1.62e-08	713964	4.46114e-05	31.8523
438	rs9869437	A	C	-0.2001	0.0412	0.3523	0.3466	0.0205	0.0442599	0.0318	3.22e-10	718706	5.5089e-05	39.5949
439	rs9876694	T	C	0.4713	0.0846	0.0584	0.0547	0.0429	0.0486105	0.0651	4.64e-13	718960	7.28948e-05	52.4121
440	rs9880098	A	G	0.3081	0.0339	0.3946	0.4047	0.0197	0.0855008	0.0308	1.59e-23	734619	0.000136195	100.065
441	rs9886665	C	T	-0.2048	0.0295	0.7329	0.7278	0.0219	0.1778	0.0343	2.47e-09	719547	4.9544e-05	35.6509
442	rs9897429	A	G	0.2645	0.0216	0.52	0.524	0.0199	0.2775	0.0319	1.19e-16	661212	0.000103964	68.7494
443	rs9899540	T	A	-0.2011	-0.0131	0.6001	0.6053	0.0225	0.5613	0.0316	1.87e-10	701317	5.77445e-05	40.4994
444	rs9918876	A	C	-0.2975	0.0371	0.1037	0.108	0.0313	0.2362	0.0498	2.28e-09	727604	4.90455e-05	35.6873

## Sheet: ST3
ST3. Summary table with diastolic blood pressure instrumentation variables selection results
Harmonise data for diastolic blood pressure on erectile dysfunction.
	SNP	effect_allele.exposure	other_allele.exposure	beta.exposure	beta.outcome	eaf.exposure	eaf.outcome	se.outcome	samplesize.outcome	pval.outcome	se.exposure	pval.exposure	samplesize.exposure	R2	F
1	rs10048404	T	C	-0.1096	0.0015	0.3694	0.3675	0.0203	223805	0.9413	0.0183	2e-09	727764	4.92841e-05	35.8689
2	rs10054208	T	C	0.1187	0.0133	0.3617	0.371	0.0207	223805	0.518601	0.0185	1.49e-10	711274	5.78757e-05	41.1677
3	rs10062049	T	C	0.2208	-0.0258	0.1359	0.1391	0.0281	223805	0.3582	0.0255	4.5e-18	736850	0.000101741	74.975
4	rs1006545	T	G	0.3633	0.0239	0.8875	0.8919	0.0315	223805	0.4473	0.0275	7.96e-40	749387	0.00023284	174.528
5	rs10069690	T	C	0.1615	-0.0073	0.2581	0.2639	0.0218	223805	0.736701	0.021	1.42e-14	673539	8.78022e-05	59.1432
6	rs10087280	G	A	-0.1381	-0.0274	0.1683	0.172	0.0257	223805	0.287	0.0232	2.54e-09	753232	4.70394e-05	35.4332
7	rs10164193	G	T	0.2196	-0.0274	0.0777	0.0759	0.0371	223805	0.4599	0.0327	1.87e-11	745275	6.05099e-05	45.0991
8	rs10279432	A	C	0.1178	0.003	0.6234	0.6273	0.0201	223805	0.8815	0.018	5.73e-11	741646	5.77463e-05	42.8296
9	rs1035673	C	T	-0.1625	-0.0583	0.6032	0.598	0.0197	223805	0.003092	0.0176	3e-20	752098	0.000113333	85.2472
10	rs1039897	A	G	-0.1085	-0.0252	0.6503	0.6526	0.0206	223805	0.2222	0.0183	3.26e-09	735060	4.78205e-05	35.1525
11	rs1044608	G	C	0.2018	0.0384	0.0767	0.0719	0.0382	223805	0.3146	0.0339	2.76e-09	706706	5.01398e-05	35.4358
12	rs1044822	T	C	-0.1334	-0.016	0.1488	0.1427	0.0279	223805	0.5664	0.0243	4.14e-08	750416	4.01587e-05	30.1369
13	rs10490923	A	G	0.1533	0.0037	0.1257	0.1221	0.0295	223805	0.9014	0.0262	5.02e-09	753076	4.54593e-05	34.2358
14	rs10491713	T	G	-0.1219	-0.011	0.1977	0.1971	0.0242	223805	0.651499	0.0217	2.05e-08	752639	4.1926e-05	31.5564
15	rs1049212	G	A	0.1788	0.0155	0.5694	0.5733	0.0196	223805	0.4266	0.0175	1.3e-24	753142	0.000138587	104.39
16	rs10493408	A	C	0.1584	0.0207	0.1331	0.135	0.028	223805	0.4611	0.0255	5.09e-10	748257	5.15652e-05	38.5859
17	rs10500932	A	G	0.2784	-0.0243	0.0743	0.0893	0.0349	223805	0.4855	0.0333	5.79e-17	745421	9.37579e-05	69.8954
18	rs10759697	A	G	0.1308	0.0274	0.4906	0.4828	0.0194	223805	0.1576	0.0173	3.93e-14	753578	7.58511e-05	57.1639
19	rs10776752	T	G	0.4573	-0.0692	0.0805	0.0824	0.0364	223805	0.0573601	0.033	1.25e-43	733604	0.000261697	192.032
20	rs10804330	C	T	-0.1331	-0.0304	0.4329	0.4348	0.0197	223805	0.1217	0.0176	4.6e-14	738443	7.74426e-05	57.1913
21	rs10832586	C	A	0.3083	0.0003	0.2016	0.1938	0.0247	223805	0.9903	0.0216	2.53e-46	749914	0.000271588	203.722
22	rs10838702	T	G	0.2375	-0.0104	0.3875	0.3815	0.02	223805	0.6046	0.0178	1.27e-40	749880	0.000237352	178.027
23	rs10873612	T	C	-0.1096	-0.0032	0.5961	0.5772	0.0197	223805	0.8724	0.0179	9.51e-10	731976	5.12149e-05	37.4899
24	rs10941043	G	T	0.1269	0.0194	0.2906	0.285	0.0213	223805	0.361	0.019	2.52e-11	751980	5.93177e-05	44.6082
25	rs10980408	C	T	0.3745	0.0829	0.0358	0.0373	0.0523	223805	0.113	0.0477	4.17e-15	734564	8.39075e-05	61.6404
26	rs11021221	A	T	-0.1877	0.0459	0.1668	0.1667	0.0261	223805	0.0792994	0.0233	6.93e-16	747649	8.67923e-05	64.8956
27	rs11070245	G	T	0.1287	-0.0286	0.5321	0.535	0.0194	223805	0.1395	0.0174	1.57e-13	742988	7.36283e-05	54.7088
28	rs11077961	G	A	-0.1073	-0.0056	0.3676	0.3735	0.0201	223805	0.7795	0.0186	8.55e-09	702321	4.73824e-05	33.2792
29	rs11108209	C	T	0.1901	0.0161	0.0932	0.0881	0.0342	223805	0.637699	0.03	2.4e-10	740761	5.42026e-05	40.1532
30	rs11112548	T	A	-0.2742	-0.0253	0.0444	0.0586	0.0449	223805	0.5727	0.0443	5.8e-10	687352	5.57345e-05	38.3112
31	rs11130602	A	G	0.1467	-0.0281	0.4427	0.4417	0.0195	223805	0.1505	0.0175	4.27e-17	745800	9.42152e-05	70.2721
32	rs11141731	T	C	-0.1258	-0.0141	0.228	0.2261	0.0233	223805	0.546799	0.0207	1.31e-09	748056	4.93702e-05	36.9334
33	rs1114347	G	A	0.1792	-0.0295	0.4823	0.4889	0.0194	223805	0.1284	0.0173	3.32e-25	752682	0.000142531	107.296
34	rs11145807	G	A	-0.155	-0.0132	0.5942	0.584	0.0209	223805	0.5287	0.0184	4.1e-17	690165	0.000102809	70.9621
35	rs11153590	A	G	-0.1145	0.0028	0.3831	0.3727	0.0201	223805	0.8885	0.0178	1.12e-10	754838	5.48142e-05	41.378
36	rs11153730	C	T	-0.1551	0.0058	0.4906	0.4875	0.0194	223805	0.7648	0.0173	2.57e-19	753921	0.000106601	80.3767
37	rs11187838	A	G	-0.2781	-0.0005	0.4321	0.4454	0.0194	223805	0.98	0.0174	2.55e-57	755246	0.000338118	255.448
38	rs11191580	C	T	-0.5071	-0.0699	0.0821	0.0861	0.0345	223805	0.0427898	0.0316	6.63e-58	755231	0.000340867	257.521
39	rs11231693	A	G	0.2223	-0.0698	0.0574	0.054	0.0435	223805	0.1082	0.0378	4.02e-09	730887	4.73178e-05	34.5855
40	rs112393817	G	C	-0.116	-0.0282	0.2174	0.2186	0.0234	223805	0.2265	0.0211	3.8e-08	741179	4.07765e-05	30.2239
41	rs11245631	T	C	-0.1474	-0.015	0.1955	0.1864	0.0252	223805	0.552199	0.0223	3.99e-11	725099	6.02507e-05	43.6902
42	rs11252324	T	G	-0.2339	-0.0423	0.077	0.0766	0.0364	223805	0.2453	0.0328	1.03e-12	748224	6.79597e-05	50.8524
43	rs1133400	G	A	0.1318	-0.0119	0.2148	0.2074	0.0241	223805	0.621199	0.0215	8.3e-10	728853	5.15575e-05	37.5796
44	rs114503346	T	C	-0.2678	-0.0841	0.0461	0.0429	0.0501	223805	0.0935406	0.0426	3.1e-10	719031	5.49579e-05	39.5185
45	rs114714860	C	G	0.33	-0.0367	0.1683	0.1677	0.0289	223805	0.2047	0.0236	1.42e-44	730345	0.000267645	195.525
46	rs115447786	T	C	0.2904	-0.0465	0.0427	0.0422	0.0489	223805	0.3423	0.0455	1.75e-10	681515	5.9768e-05	40.7351
47	rs11556924	T	C	-0.181	-0.0385	0.3827	0.382	0.0198	223805	0.0520595	0.0181	1.83e-23	724299	0.000138045	99.9997
48	rs11578696	G	A	-0.1459	-0.0174	0.1342	0.1337	0.0288	223805	0.5464	0.0258	1.65e-08	725072	4.41033e-05	31.9794
49	rs11592107	A	G	0.1203	-0.0116	0.3094	0.3089	0.0211	223805	0.5841	0.0187	1.23e-10	751943	5.5035e-05	41.3854
50	rs116063464	A	G	0.2017	-0.0588	0.0601	0.0576	0.0427	223805	0.1687	0.0369	4.68e-08	731156	4.08631e-05	29.8784
51	rs11636952	C	T	-0.3997	-0.0042	0.6869	0.6713	0.0207	223805	0.8387	0.0189	5.21e-99	730670	0.000611727	447.243
52	rs11661473	A	G	0.2007	0.0133	0.2683	0.2706	0.0217	223805	0.539499	0.0196	1.54e-24	746718	0.000140399	104.853
53	rs11665020	C	G	-0.1423	-0.0238	0.322	0.3235	0.0209	223805	0.2534	0.0187	2.78e-14	739036	7.83478e-05	57.9062
54	rs11692619	T	C	-0.1281	0.0088	0.3607	0.3733	0.0201	223805	0.66	0.0184	3.31e-12	721473	6.71759e-05	48.4687
55	rs11721984	T	C	-0.1409	0.0078	0.4532	0.4452	0.0197	223805	0.692901	0.0177	1.89e-15	727071	8.71487e-05	63.3686
56	rs11745207	G	C	-0.1132	-0.0007	0.2579	0.2569	0.0222	223805	0.9753	0.0199	1.29e-08	742787	4.35616e-05	32.3583
57	rs11778153	C	T	-0.1192	-0.012	0.3569	0.3527	0.0203	223805	0.5543	0.0182	5.84e-11	741514	5.78449e-05	42.8952
58	rs1178979	C	T	-0.1504	-0.0107	0.1953	0.1893	0.0245	223805	0.6631	0.0221	9.96e-12	735041	6.30046e-05	46.3137
59	rs11859505	G	A	0.1037	0.0021	0.5805	0.587	0.02	223805	0.9148	0.0181	9.76e-09	709986	4.62307e-05	32.8246
60	rs11923343	G	A	0.1138	-0.0213	0.6396	0.6425	0.0204	223805	0.2955	0.0181	3.1e-10	745933	5.29913e-05	39.5299
61	rs11923667	A	T	0.1175	0.0023	0.4071	0.4133	0.0196	223805	0.905	0.0177	3.1e-11	745163	5.9136e-05	44.0685
62	rs11945489	T	C	-0.1392	-0.0061	0.2909	0.2983	0.0212	223805	0.7722	0.0192	3.99e-13	739485	7.10748e-05	52.5624
63	rs11960210	C	T	-0.2474	-0.032	0.3751	0.3766	0.02	223805	0.1088	0.018	3.36e-43	745207	0.000253435	188.909
64	rs11961593	T	C	-0.3158	-0.0657	0.0685	0.0781	0.0369	223805	0.0747395	0.0349	1.49e-19	727725	0.000112501	81.8789
65	rs12088448	C	A	0.1544	0.0114	0.356	0.357	0.0205	223805	0.577301	0.0182	2.53e-17	732554	9.82357e-05	71.9699
66	rs1212061	C	G	0.1281	-0.0295	0.7324	0.7402	0.0221	223805	0.1815	0.0197	7.91e-11	739276	5.71919e-05	42.2829
67	rs12149254	A	G	-0.1324	0.0017	0.1697	0.1592	0.0265	223805	0.9485	0.0232	1.14e-08	748191	4.3528e-05	32.5686
68	rs12152463	T	C	0.1006	0.0233	0.4251	0.4148	0.0196	223805	0.2341	0.0174	8.01e-09	755122	4.42651e-05	33.4269
69	rs1215469	C	A	0.1383	-0.0128	0.7705	0.7792	0.0237	223805	0.589	0.0211	5.23e-11	720657	5.96108e-05	42.9614
70	rs12247028	A	G	-0.1396	0.0059	0.6322	0.6292	0.0204	223805	0.7724	0.0188	1.18e-13	689934	7.99122e-05	55.1384
71	rs12258967	G	C	-0.354	0.0218	0.2958	0.3003	0.0212	223805	0.303	0.0193	3.27e-75	729839	0.000460749	336.427
72	rs12337056	T	C	0.1364	0.0271	0.1761	0.1691	0.0259	223805	0.2949	0.0228	2.18e-09	748591	4.78072e-05	35.7897
73	rs12363520	A	T	0.1672	-0.0045	0.229	0.2302	0.0236	223805	0.8491	0.0213	4.24e-15	700677	8.79341e-05	61.6186
74	rs12405515	T	G	-0.1698	-0.0126	0.5702	0.5698	0.0195	223805	0.5182	0.0174	1.92e-22	751687	0.000126673	95.2304
75	rs1243876	T	C	-0.1063	-0.0126	0.7012	0.6929	0.0211	223805	0.5486	0.019	2.14e-08	747312	4.18831e-05	31.301
76	rs12503341	A	G	-0.2993	0.0674	0.0394	0.0383	0.0512	223805	0.1884	0.0462	9.43e-11	716220	5.85946e-05	41.969
77	rs12509595	C	T	0.4972	0.0179	0.2924	0.3048	0.021	223805	0.396	0.0192	1.58e-148	742981	0.000901759	670.592
78	rs12515541	T	G	0.1156	-0.0216	0.6072	0.6124	0.02	223805	0.2794	0.0177	6.23e-11	752827	5.66564e-05	42.6548
79	rs12574332	T	C	0.2072	0.0536	0.1227	0.1293	0.029	223805	0.0648306	0.0266	6.14e-15	741153	8.18602e-05	60.6757
80	rs12596630	T	C	0.2606	0.0034	0.0905	0.0935	0.0353	223805	0.9242	0.0314	1.03e-16	707961	9.72832e-05	68.8792
81	rs12609484	T	G	-0.1398	0.0124	0.3163	0.3145	0.021	223805	0.5553	0.0188	1.16e-13	736234	7.51018e-05	55.2965
82	rs12627514	G	C	0.2164	0.0507	0.2897	0.2879	0.0215	223805	0.0181798	0.0196	1.99e-28	719262	0.00016945	121.899
83	rs1263671	C	T	0.1394	0.0358	0.1632	0.1633	0.0263	223805	0.1734	0.0238	4.69e-09	724712	4.73354e-05	34.306
84	rs1265157	G	C	-0.1444	-0.0092	0.3521	0.3477	0.0204	223805	0.6524	0.0187	1.18e-14	706946	8.4339e-05	59.628
85	rs12656497	C	T	0.3063	0.0179	0.5968	0.5885	0.0196	223805	0.3602	0.0176	1.47e-67	750789	0.000403251	302.878
86	rs1265842	C	T	-0.1113	-0.0126	0.5166	0.5138	0.0195	223805	0.5182	0.0174	1.7e-10	741750	5.51582e-05	40.9158
87	rs12693302	A	G	-0.2378	0.0122	0.6518	0.6535	0.0203	223805	0.5477	0.0181	2.15e-39	753825	0.000228927	172.61
88	rs12728150	G	A	0.2045	0.0503	0.081	0.0783	0.0361	223805	0.1635	0.0318	1.28e-10	745357	5.5481e-05	41.3553
89	rs1275985	T	C	-0.2943	-0.0086	0.6133	0.6076	0.0198	223805	0.6654	0.0177	2.77e-62	754106	0.000366473	276.46
90	rs12790943	T	C	-0.1002	-0.0064	0.4213	0.4145	0.0197	223805	0.743	0.0175	1.14e-08	748830	4.37781e-05	32.7837
91	rs12866098	A	G	0.1033	-0.0292	0.3423	0.3392	0.0211	223805	0.1669	0.0186	2.73e-08	725909	4.24888e-05	30.8442
92	rs12906962	C	T	0.2378	-0.0172	0.3233	0.3425	0.0205	223805	0.402	0.0188	8.73e-37	734566	0.000217762	159.995
93	rs12919839	T	C	-0.1098	0.0171	0.2841	0.2914	0.0213	223805	0.4205	0.0192	1.04e-08	751607	4.35103e-05	32.704
94	rs12929303	A	G	0.1572	0.0399	0.5325	0.5356	0.0195	223805	0.0410998	0.0174	1.58e-19	747919	0.00010912	81.6217
95	rs12938803	C	A	0.1598	0.0114	0.8111	0.8147	0.0277	223805	0.680299	0.0224	8.76e-13	733883	6.93427e-05	50.8928
96	rs12978472	G	C	-0.4779	0.0117	0.1247	0.1201	0.0303	223805	0.699301	0.0281	8.46e-65	668048	0.000432779	289.241
97	rs12990959	C	T	0.1271	0.0282	0.3125	0.3133	0.0208	223805	0.1758	0.0187	1.11e-11	747953	6.17599e-05	46.1963
98	rs13004222	G	C	-0.2944	-0.0297	0.051	0.0523	0.0492	223805	0.5457	0.0393	7.11e-14	753591	7.44599e-05	56.1163
99	rs13107325	T	C	-0.6747	0.0089	0.0742	0.0764	0.0379	223805	0.8151	0.0339	3.72e-88	741624	0.000533834	396.115
100	rs13118687	A	G	-0.1496	-0.0169	0.4702	0.4627	0.0197	223805	0.3932	0.0175	1.37e-17	736765	9.91779e-05	73.0779
101	rs13124515	C	T	0.1052	-0.0014	0.6869	0.6959	0.0211	223805	0.9485	0.0187	1.98e-08	744247	4.25219e-05	31.6481
102	rs13139571	A	C	-0.2408	-0.0248	0.2366	0.2384	0.0226	223805	0.2726	0.0203	2.29e-32	754608	0.000186431	140.708
103	rs13152154	T	C	-0.1186	0.0054	0.7293	0.7371	0.0219	223805	0.8046	0.0195	1.23e-09	746555	4.95469e-05	36.9912
104	rs13215166	G	A	0.3094	0.0376	0.4415	0.4368	0.0194	223805	0.0523697	0.0174	1.79e-70	752240	0.000420149	316.185
105	rs1322639	A	G	-0.1584	-0.0117	0.7766	0.7727	0.0232	223805	0.611999	0.0209	3.87e-14	739714	7.76462e-05	57.4403
106	rs13237249	T	C	0.1366	-0.0101	0.398	0.4002	0.0199	223805	0.609799	0.0177	1.02e-14	751907	7.92057e-05	59.5599
107	rs1327235	G	A	0.3018	-0.0213	0.4714	0.4666	0.0194	223805	0.2725	0.0173	4.76e-68	757275	0.000401715	304.33
108	rs1332812	A	T	-0.1145	-0.0016	0.6469	0.6533	0.0203	223805	0.9373	0.0181	2.71e-10	749968	5.33566e-05	40.0177
109	rs13355146	T	C	0.1224	0.0247	0.3832	0.3876	0.0198	223805	0.2115	0.0178	6.39e-12	748243	6.31906e-05	47.2848
110	rs13358657	G	A	0.224	0.0112	0.1332	0.1305	0.0287	223805	0.696599	0.0255	1.7e-18	745941	0.000103435	77.164
111	rs135023	G	A	0.1036	0.016	0.5784	0.5787	0.0196	223805	0.4154	0.0175	3.53e-09	755172	4.64063e-05	35.0463
112	rs1373780	C	G	0.1246	-0.0251	0.1845	0.1832	0.025	223805	0.3167	0.0224	2.58e-08	752056	4.11407e-05	30.9413
113	rs138420351	T	C	0.5568	-0.1366	0.016	0.0137	0.0977	223805	0.1622	0.0854	7.11e-11	562259	7.55985e-05	42.509
114	rs1390754	T	C	0.1258	-0.0085	0.3992	0.408	0.0197	223805	0.6663	0.0177	1.19e-12	747782	6.75477e-05	50.5142
115	rs142449193	T	C	-0.2573	-0.0851	0.046	0.043	0.0498	223805	0.08745	0.0426	1.51e-09	729188	5.00264e-05	36.4804
116	rs1425486	T	C	-0.1331	-0.0211	0.3207	0.3185	0.0208	223805	0.3096	0.0187	1.11e-12	736762	6.87568e-05	50.6608
117	rs1433121	T	C	-0.1352	0.0137	0.6906	0.6844	0.021	223805	0.5152	0.0188	6.91e-13	746308	6.9293e-05	51.7174
118	rs1436138	G	A	-0.1991	0.0049	0.3633	0.3662	0.0201	223805	0.809	0.0182	7.33e-28	734796	0.00016284	119.674
119	rs1446468	C	T	0.253	0.0339	0.546	0.5469	0.0195	223805	0.0820994	0.0174	1.21e-47	742692	0.000284584	211.418
120	rs1449596	G	C	0.1085	-0.0088	0.6455	0.6482	0.0202	223805	0.6629	0.0181	1.92e-09	751228	4.7831e-05	35.9336
121	rs145422110	T	C	0.5356	-0.0533	0.0162	0.0164	0.0793	223805	0.5019	0.0745	6.41e-13	669822	7.71571e-05	51.6853
122	rs1467049	G	T	-0.1244	0.0112	0.1949	0.1894	0.0249	223805	0.6521	0.0219	1.35e-08	754431	4.27676e-05	32.2665
123	rs1468816	C	A	-0.1242	-0.0069	0.2277	0.2308	0.0229	223805	0.7633	0.0212	4.65e-09	709959	4.83412e-05	34.3218
124	rs147501096	C	G	-0.1955	0.0056	0.072	0.072	0.038	223805	0.8822	0.0341	9.94e-09	728255	4.51317e-05	32.8688
125	rs148401029	A	C	-0.3122	0.0174	0.0352	0.0332	0.0547	223805	0.75	0.0486	1.32e-10	711018	5.80347e-05	41.266
126	rs15009	G	C	0.1233	-0.0157	0.3527	0.3506	0.0203	223805	0.4392	0.0181	1e-11	752942	6.16284e-05	46.4053
127	rs1502358	A	G	-0.1127	-0.0021	0.6813	0.6794	0.0208	223805	0.9197	0.0185	1.13e-09	752503	4.93145e-05	37.111
128	rs150816167	C	T	0.2873	-0.0482	0.0451	0.0464	0.0477	223805	0.3124	0.0446	1.17e-10	663455	6.25407e-05	41.4954
129	rs1527797	T	C	-0.1409	0.0315	0.7395	0.7515	0.0224	223805	0.1589	0.0197	8.68e-13	753209	6.79117e-05	51.155
130	rs1534338	A	G	-0.1144	-0.0165	0.6029	0.6045	0.0199	223805	0.4063	0.0178	1.24e-10	744761	5.54589e-05	41.3058
131	rs1582931	A	G	0.2161	-0.0206	0.4748	0.4871	0.0197	223805	0.2955	0.0175	4.51e-35	737476	0.000206726	152.487
132	rs1623474	T	C	0.2234	-0.0495	0.33	0.3318	0.0206	223805	0.0163301	0.0184	6.24e-34	749683	0.000196593	147.411
133	rs1669907	G	T	-0.1158	-0.0215	0.6968	0.7023	0.0214	223805	0.3141	0.0191	1.36e-09	732851	5.01548e-05	36.7578
134	rs16853198	G	A	-0.3386	0.0129	0.0762	0.0813	0.0355	223805	0.7173	0.0327	4.44e-25	749459	0.000143044	107.22
135	rs1687295	C	T	-0.2061	-0.0208	0.7296	0.7359	0.0221	223805	0.3453	0.0194	2.99e-26	754361	0.000149592	112.863
136	rs16875357	G	T	0.1205	0.0126	0.2431	0.2409	0.0227	223805	0.579499	0.0203	2.7e-09	744890	4.73009e-05	35.2355
137	rs16896276	A	T	-0.1309	-0.0051	0.2625	0.2538	0.0225	223805	0.8205	0.0198	3.82e-11	741689	5.89253e-05	43.7067
138	rs1693560	G	A	-0.1525	-0.0145	0.4603	0.4643	0.0194	223805	0.4539	0.0175	3.41e-18	739060	0.00010274	75.9386
139	rs17321041	T	C	0.2313	-0.0368	0.0633	0.0628	0.0403	223805	0.3616	0.0363	1.78e-10	722677	5.61784e-05	40.601
140	rs1732664	C	T	0.1083	0.0007	0.6783	0.6855	0.0224	223805	0.9754	0.0194	2.58e-08	683276	4.56076e-05	31.1639
141	rs173396	A	G	0.2146	0.0036	0.5787	0.5895	0.0197	223805	0.8537	0.0175	1.38e-34	753777	0.000199459	150.377
142	rs17396055	A	G	-0.115	0.0283	0.3324	0.3302	0.0206	223805	0.1699	0.0184	4.13e-10	743559	5.25317e-05	39.0624
143	rs17432462	C	T	0.1036	-0.0164	0.3766	0.3819	0.0198	223805	0.4061	0.0179	7.31e-09	746778	4.48541e-05	33.4975
144	rs17454517	G	A	-0.1216	0.01	0.5064	0.5102	0.0194	223805	0.6036	0.0174	2.65e-12	742889	6.5738e-05	48.8391
145	rs17677603	G	A	0.2	0.004	0.3837	0.3716	0.02	223805	0.8409	0.0178	3.9e-29	746512	0.000169087	126.246
146	rs17696749	G	C	0.1255	0.0086	0.5861	0.5854	0.0196	223805	0.663001	0.0176	9.43e-13	752314	6.75824e-05	50.8465
147	rs17807723	A	G	-0.1757	0.0471	0.1377	0.1473	0.0272	223805	0.0836604	0.0257	7.44e-12	730550	6.39734e-05	46.7386
148	rs17832905	A	C	0.1923	-0.004	0.0717	0.0675	0.0395	223805	0.9202	0.0346	2.8e-08	719658	4.29202e-05	30.8891
149	rs17880989	A	G	0.4014	0.1281	0.0259	0.0275	0.0605	223805	0.0341499	0.0591	1.11e-11	660458	6.984e-05	46.1295
150	rs1790123	T	C	0.1991	0.0011	0.8032	0.8051	0.0246	223805	0.9641	0.0218	6.87e-20	750144	0.000111183	83.412
151	rs1799945	G	C	0.3888	-0.0152	0.1497	0.15	0.0271	223805	0.5756	0.0244	3.88e-57	744703	0.000340833	253.905
152	rs1819663	G	A	-0.1147	-0.0008	0.4929	0.4895	0.0195	223805	0.9666	0.0174	4.62e-11	740380	5.86878e-05	43.4537
153	rs1867624	T	C	0.1412	0.0136	0.6147	0.6037	0.0198	223805	0.493	0.0178	2.08e-15	753288	8.3528e-05	62.9257
154	rs1871190	T	G	0.1078	0.0118	0.3344	0.3346	0.0209	223805	0.5723	0.0186	6.63e-09	733560	4.57885e-05	33.59
155	rs1876490	A	G	0.1364	0.019	0.7167	0.7191	0.0216	223805	0.378	0.0192	1.16e-12	749825	6.73034e-05	50.469
156	rs1882961	T	C	0.1272	0.0443	0.3088	0.3205	0.021	223805	0.0348001	0.0188	1.4e-11	747739	6.12184e-05	45.7781
157	rs1889785	A	G	0.1255	0.0077	0.4551	0.4519	0.0194	223805	0.692901	0.0174	5.61e-13	747126	6.96249e-05	52.0221
158	rs1903752	T	C	-0.0987	-0.0234	0.5386	0.5323	0.0198	223805	0.2377	0.0178	3.2e-08	714089	4.3055e-05	30.7463
159	rs1906672	A	G	0.1402	-0.0076	0.2324	0.2197	0.0234	223805	0.7461	0.0205	8.47e-12	750597	6.23095e-05	46.7721
160	rs194742	C	T	-0.1281	-0.0274	0.831	0.8318	0.0259	223805	0.2896	0.0232	3.17e-08	751562	4.05639e-05	30.4875
161	rs1948151	A	G	-0.1355	-0.0032	0.2777	0.2684	0.0219	223805	0.8841	0.0193	2.12e-12	752949	6.54591e-05	49.2905
162	rs1950500	C	T	-0.1396	-0.0065	0.7081	0.713	0.0214	223805	0.7627	0.019	2.2e-13	755554	7.14442e-05	53.9837
163	rs1984195	A	G	0.1736	0.0295	0.4883	0.4924	0.0192	223805	0.125	0.0173	1.43e-23	747708	0.000134653	100.695
164	rs1999996	G	A	0.1124	-0.0011	0.4407	0.4407	0.0218	223805	0.9582	0.0176	1.67e-10	733914	5.55697e-05	40.7855
165	rs2067831	C	G	-0.128	-0.0019	0.2723	0.2731	0.0217	223805	0.9308	0.0195	5.08e-11	750158	5.74345e-05	43.0873
166	rs2070527	C	A	0.1473	0.0015	0.7508	0.7536	0.0225	223805	0.9453	0.0202	3.08e-13	741168	7.17389e-05	53.1743
167	rs2133386	A	C	-0.1322	-0.0049	0.4327	0.4336	0.0195	223805	0.8027	0.0176	5.21e-14	744835	7.57434e-05	56.4204
168	rs2146315	T	C	-0.1197	0.0122	0.2318	0.2388	0.0225	223805	0.587899	0.0205	5.03e-09	749574	4.54827e-05	34.0941
169	rs2160236	C	G	-0.1421	-0.0221	0.3792	0.3948	0.0201	223805	0.2694	0.0181	4.31e-15	724788	8.50321e-05	61.6353
170	rs2169137	C	G	0.1588	0.0066	0.7287	0.737	0.0222	223805	0.768199	0.0194	3.17e-16	753776	8.88826e-05	67.0033
171	rs2191046	G	T	-0.1184	-0.0282	0.2646	0.2644	0.0222	223805	0.2027	0.0197	1.78e-09	747313	4.83334e-05	36.1218
172	rs2236295	T	G	-0.207	0.0196	0.3992	0.3992	0.0198	223805	0.3233	0.0177	1.42e-31	747662	0.000182898	136.771
173	rs2239268	A	G	0.1097	0.0078	0.7005	0.7023	0.0212	223805	0.712	0.019	7.4e-09	745245	4.47288e-05	33.3353
174	rs2239917	C	T	-0.1731	-0.0014	0.5748	0.5753	0.0196	223805	0.9442	0.0176	9.69e-23	745367	0.00012976	96.7314
175	rs2256187	A	G	-0.1446	-0.0055	0.1575	0.1628	0.0261	223805	0.8334	0.0239	1.39e-09	748681	4.88903e-05	36.6049
176	rs2271139	A	C	-0.1247	0.0285	0.286	0.2824	0.0214	223805	0.182	0.0192	8.23e-11	749460	5.62804e-05	42.1822
177	rs2273654	C	T	-0.1165	-0.0367	0.4392	0.4496	0.0196	223805	0.0602601	0.0175	2.75e-11	745283	5.94605e-05	44.3174
178	rs227426	T	G	0.1119	-0.0008	0.5619	0.5677	0.0196	223805	0.9655	0.0175	1.75e-10	746195	5.47908e-05	40.8868
179	rs2291516	A	G	0.2422	0.0616	0.1026	0.1007	0.0322	223805	0.0552306	0.0292	9.88e-17	731062	9.40995e-05	68.7989
180	rs2305654	A	C	0.1707	0.0087	0.3448	0.3402	0.0229	223805	0.7051	0.0186	3.99e-20	724370	0.00011626	84.2248
181	rs2307111	C	T	0.1742	0.0226	0.3966	0.4008	0.0197	223805	0.25	0.0178	1.62e-22	738820	0.000129617	95.7757
182	rs234616	A	G	-0.1152	0.0182	0.3112	0.3119	0.021	223805	0.3861	0.0188	8.79e-10	744551	5.04281e-05	37.5481
183	rs2384061	A	G	-0.1741	-0.0043	0.4221	0.4211	0.0196	223805	0.8279	0.0175	2.25e-23	753279	0.000131374	98.9738
184	rs2397060	C	T	0.161	0.0012	0.1405	0.1438	0.0274	223805	0.9651	0.0251	1.46e-10	739598	5.56268e-05	41.1437
185	rs2421200	T	G	-0.1097	0.0122	0.4882	0.4884	0.0193	223805	0.5273	0.0173	2.59e-10	746339	5.38718e-05	40.2087
186	rs2444769	A	C	0.158	-0.0141	0.7949	0.7958	0.0248	223805	0.5703	0.0219	4.85e-13	723439	7.19437e-05	52.0505
187	rs2469141	C	T	-0.1351	0.0111	0.1628	0.1727	0.0264	223805	0.675	0.0238	1.39e-08	733728	4.3914e-05	32.2222
188	rs2484294	A	G	0.3165	-0.0248	0.7327	0.7327	0.022	223805	0.2595	0.0196	1.17e-58	744772	0.000349993	260.756
189	rs2487926	G	A	-0.0972	0.0291	0.4295	0.4368	0.0197	223805	0.1387	0.0176	3.31e-08	739498	4.12432e-05	30.5004
190	rs2493136	T	C	0.2345	0.0025	0.4075	0.4266	0.0196	223805	0.8992	0.0176	1.92e-40	745964	0.000237924	177.525
191	rs2493296	T	C	0.2496	-0.0128	0.1419	0.1385	0.0282	223805	0.6513	0.0254	7.45e-23	729612	0.000132334	96.5652
192	rs2515424	T	C	0.1278	0.001	0.4336	0.429	0.0195	223805	0.9583	0.0174	2.18e-13	755281	7.14206e-05	53.9463
193	rs2548459	C	T	0.132	-0.0059	0.5195	0.4985	0.0195	223805	0.7618	0.0176	5.95e-14	732583	7.67772e-05	56.2498
194	rs2569882	C	T	-0.1199	0.004	0.4342	0.4246	0.0199	223805	0.8403	0.0182	4.28e-11	693780	6.25528e-05	43.4005
195	rs2586970	G	A	0.1493	0.0071	0.5639	0.5648	0.0195	223805	0.7135	0.0175	1.56e-17	740586	9.8271e-05	72.7851
196	rs2589218	C	T	0.1207	0.0067	0.2698	0.2691	0.0218	223805	0.756901	0.0196	6.9e-10	747236	5.07484e-05	37.9229
197	rs2598	G	A	-0.1387	-0.0113	0.4674	0.4631	0.0195	223805	0.561399	0.0175	1.94e-15	745204	8.42879e-05	62.8168
198	rs2627313	T	C	0.151	0.0231	0.4457	0.4464	0.0194	223805	0.2347	0.0175	5.85e-18	743799	0.000100087	74.452
199	rs2643826	T	C	0.1857	0.0203	0.4508	0.445	0.0195	223805	0.2965	0.0175	2.83e-26	740066	0.000152129	112.602
200	rs2681485	A	G	0.2945	0.0245	0.5976	0.5993	0.0197	223805	0.2127	0.0176	1.31e-62	754009	0.0003712	279.991
201	rs2744133	G	A	-0.1435	0.0117	0.2749	0.2715	0.0218	223805	0.591701	0.0193	1.17e-13	752301	7.34794e-05	55.2825
202	rs28377357	A	G	-0.1243	0.0182	0.2938	0.3092	0.0209	223805	0.3824	0.019	6.03e-11	753171	5.6822e-05	42.799
203	rs28429256	A	G	0.1636	-0.0123	0.3344	0.3417	0.0207	223805	0.5524	0.0188	2.83e-18	720188	0.000105138	75.7268
204	rs28544928	G	T	-0.1543	-0.0151	0.2535	0.2555	0.022	223805	0.4928	0.0199	9.13e-15	753899	7.97403e-05	60.1208
205	rs2854746	C	G	0.113	0.0014	0.3997	0.3917	0.02	223805	0.9456	0.018	3.26e-10	726851	5.42179e-05	39.4104
206	rs28661492	T	C	-0.1359	0.004	0.2022	0.2019	0.0243	223805	0.8696	0.0222	9.56e-10	711894	5.26374e-05	37.4741
207	rs28667801	T	A	0.1622	0.019	0.407	0.4076	0.02	223805	0.3406	0.018	1.9e-19	719758	0.000112803	81.1999
208	rs28675079	A	G	-0.1444	0.0312	0.1867	0.1927	0.0245	223805	0.2019	0.0222	8.34e-11	751698	5.62808e-05	42.3085
209	rs2906152	A	G	-0.1873	0.0345	0.6304	0.6357	0.0202	223805	0.0870102	0.0181	5.55e-25	733863	0.000145895	107.082
210	rs2921604	C	T	0.096	-0.0094	0.4633	0.4724	0.0195	223805	0.6295	0.0176	4.46e-08	735817	4.04324e-05	29.752
211	rs2925345	C	T	-0.189	-0.034	0.5324	0.5325	0.0194	223805	0.0801106	0.0174	1.6e-27	749978	0.000157293	117.984
212	rs2957468	G	A	-0.1377	-0.0425	0.6646	0.6622	0.0205	223805	0.0381601	0.0185	8.43e-14	744973	7.43621e-05	55.4017
213	rs3006583	C	T	0.1303	-0.0162	0.1886	0.1817	0.0257	223805	0.5296	0.0222	4.66e-09	743893	4.63076e-05	34.4494
214	rs310597	G	A	0.1152	-0.0202	0.3695	0.3766	0.0199	223805	0.3105	0.0181	2.18e-10	735431	5.50785e-05	40.5085
215	rs311564	A	G	-0.133	-0.0211	0.3461	0.342	0.0206	223805	0.307	0.0183	4.23e-13	735759	7.17851e-05	52.8202
216	rs3117736	T	C	0.2374	-0.0101	0.2661	0.2655	0.0246	223805	0.681201	0.0196	9.71e-34	751081	0.000195289	146.706
217	rs318712	C	T	0.2389	-0.073	0.0759	0.0774	0.0369	223805	0.0478101	0.0334	9.17e-13	721143	7.09393e-05	51.1609
218	rs335170	C	A	-0.113	-0.0571	0.5923	0.5748	0.0196	223805	0.00354903	0.0177	1.61e-10	746301	5.46101e-05	40.7577
219	rs342977	A	G	-0.1577	-0.0189	0.7715	0.775	0.0231	223805	0.4148	0.0205	1.67e-14	757172	7.81497e-05	59.1772
220	rs34413141	A	T	-0.1808	0.0251	0.1821	0.1794	0.0253	223805	0.3211	0.0227	1.49e-15	739428	8.57851e-05	63.4372
221	rs34487963	A	C	-0.5734	-0.1012	0.0185	0.0197	0.0781	223805	0.1947	0.0712	8.18e-16	643063	0.000100846	64.8566
222	rs34517439	A	C	-0.2514	0.0252	0.1199	0.1162	0.0307	223805	0.4119	0.0279	2.02e-19	685131	0.000118494	81.1934
223	rs34587839	A	G	-0.1669	-0.0351	0.1535	0.1586	0.0266	223805	0.1859	0.0244	8.22e-12	731243	6.39799e-05	46.7877
224	rs34645159	A	G	-0.133	0.0266	0.5013	0.5064	0.0195	223805	0.1737	0.0174	2.07e-14	739645	7.89855e-05	58.4257
225	rs347585	T	C	0.1506	0.0313	0.7014	0.6939	0.0211	223805	0.1377	0.0189	1.57e-15	752444	8.43753e-05	63.4929
226	rs35091929	C	T	-0.1828	-0.0037	0.6032	0.5969	0.02	223805	0.8528	0.0177	6.46e-25	752666	0.000141691	106.661
227	rs35213536	T	G	0.2044	-0.0302	0.2467	0.2513	0.0224	223805	0.1773	0.0205	2.54e-23	722174	0.000137642	99.4152
228	rs35261542	A	C	0.1196	-0.006	0.2679	0.2728	0.0216	223805	0.781101	0.0195	9.29e-10	751402	5.00609e-05	37.6177
229	rs35413927	G	A	0.1274	0.0029	0.3049	0.3065	0.0212	223805	0.8925	0.0189	1.77e-11	744241	6.10485e-05	45.4375
230	rs35443	C	G	-0.2661	0.0093	0.3858	0.3802	0.0199	223805	0.641	0.0178	1.2e-50	749041	0.000298273	223.485
231	rs35506078	C	T	0.1348	-0.0434	0.3366	0.3272	0.0206	223805	0.0357298	0.0183	1.54e-13	755958	7.1771e-05	54.2596
232	rs36169093	A	G	0.1231	-0.0308	0.5037	0.5047	0.0197	223805	0.1181	0.0179	5.56e-12	705902	6.69941e-05	47.2943
233	rs3735533	C	T	0.487	-0.0168	0.9258	0.9219	0.0364	223805	0.6446	0.0331	6.32e-49	752445	0.000287609	216.472
234	rs3743111	A	G	0.1517	-0.0112	0.613	0.6143	0.0199	223805	0.574399	0.0178	1.62e-17	748379	9.70437e-05	72.6323
235	rs3743369	A	G	0.104	0.0018	0.6278	0.6218	0.02	223805	0.9279	0.0179	6.82e-09	749016	4.50661e-05	33.7567
236	rs3761077	T	G	0.1726	-0.039	0.1106	0.1085	0.0314	223805	0.2147	0.0283	1.04e-09	723573	5.14048e-05	37.197
237	rs3772219	C	A	-0.1754	0.0378	0.3193	0.3115	0.0209	223805	0.06996	0.0185	2.94e-21	752385	0.00011946	89.8907
238	rs3774702	A	G	0.147	-0.0056	0.1768	0.1751	0.0255	223805	0.8278	0.0228	1.18e-10	747892	5.55779e-05	41.5684
239	rs3776299	A	G	0.1266	-0.0077	0.4559	0.4553	0.0195	223805	0.691399	0.0175	5.06e-13	736448	7.10589e-05	52.3347
240	rs3785837	A	G	0.1453	-0.0168	0.7635	0.7593	0.0234	223805	0.473	0.0213	9.57e-12	690571	6.73805e-05	46.534
241	rs3798293	G	A	0.1328	0.0113	0.2165	0.2174	0.0233	223805	0.627401	0.021	2.7e-10	750015	5.33168e-05	39.9905
242	rs3802230	A	C	-0.1605	0.0136	0.5446	0.5516	0.0194	223805	0.481599	0.0174	2.75e-20	750331	0.000113383	85.0845
243	rs3807101	T	C	-0.1743	0.0143	0.123	0.1182	0.0324	223805	0.6577	0.0265	4.57e-11	747702	5.78561e-05	43.2615
244	rs3861113	A	C	0.2126	0.0464	0.0825	0.0832	0.0348	223805	0.1829	0.0322	3.95e-11	738296	5.90417e-05	43.5927
245	rs3864004	A	G	0.1004	-0.0329	0.4685	0.4538	0.0194	223805	0.0898794	0.0173	6.28e-09	754187	4.46557e-05	33.6802
246	rs3916033	T	C	-0.1233	-0.0254	0.5565	0.5616	0.0197	223805	0.1985	0.0185	2.41e-11	675540	6.57511e-05	44.4203
247	rs3918226	T	C	0.6117	0.0693	0.0813	0.0791	0.0366	223805	0.0583902	0.0329	5.31e-77	699120	0.000494218	345.688
248	rs3943093	T	C	0.2477	-0.0336	0.3234	0.3273	0.0206	223805	0.1029	0.0184	3.94e-41	753547	0.000240437	181.224
249	rs4074812	A	G	-0.1336	0.0044	0.5535	0.5441	0.0194	223805	0.8222	0.0175	2.07e-14	746744	7.80425e-05	58.2822
250	rs4077158	C	T	0.1832	0.0053	0.5286	0.5371	0.0194	223805	0.7861	0.0173	3.09e-26	755718	0.000148366	112.139
251	rs4141663	T	C	-0.1496	0.0125	0.4216	0.4397	0.0195	223805	0.52	0.0175	1.41e-17	751103	9.72849e-05	73.0779
252	rs4244200	C	G	-0.1215	0.0334	0.2799	0.2813	0.0217	223805	0.1233	0.0193	3.23e-10	743867	5.32745e-05	39.6312
253	rs4245930	A	G	-0.1219	0.0269	0.6322	0.6339	0.0202	223805	0.1821	0.018	1.14e-11	751236	6.10463e-05	45.8629
254	rs4284362	A	C	-0.1586	0.0081	0.7181	0.7213	0.0219	223805	0.7123	0.0194	3.24e-16	736332	9.0759e-05	66.8347
255	rs4295	G	C	-0.1802	0.0145	0.6202	0.6202	0.0201	223805	0.4693	0.018	1.71e-23	737075	0.000135955	100.222
256	rs4306343	T	A	0.317	-0.0076	0.7212	0.7311	0.0219	223805	0.73	0.0193	8.22e-61	756907	0.000356292	269.776
257	rs4362428	A	C	-0.1127	0.0179	0.4087	0.4099	0.0196	223805	0.3624	0.0176	1.45e-10	755326	5.42831e-05	41.0035
258	rs440454	G	A	0.2602	-0.0021	0.684	0.6908	0.0211	223805	0.9194	0.0192	7.52e-42	723175	0.000253898	183.658
259	rs4424827	T	C	-0.0981	0.0131	0.5669	0.5551	0.0196	223805	0.5019	0.0175	2.11e-08	750823	4.1851e-05	31.4239
260	rs4507125	C	A	0.1244	-0.0299	0.2136	0.213	0.0236	223805	0.2055	0.0211	3.6e-09	753156	4.61499e-05	34.7596
261	rs4507656	G	C	0.1487	0.0062	0.3066	0.3097	0.0214	223805	0.771101	0.0199	8.69e-14	667107	8.3692e-05	55.836
262	rs45474499	T	C	0.3562	0.063	0.0473	0.0445	0.0468	223805	0.1789	0.0415	8.5e-18	744121	9.89931e-05	73.67
263	rs4556017	T	C	-0.1601	-0.0212	0.8524	0.8469	0.0272	223805	0.436	0.0247	9.66e-11	731974	5.73942e-05	42.0134
264	rs4615669	G	A	0.114	-0.0279	0.4403	0.4456	0.0195	223805	0.1542	0.0174	6.1e-11	753029	5.7e-05	42.925
265	rs4645335	G	A	-0.1142	-0.0012	0.664	0.6531	0.0203	223805	0.9543	0.0185	7.04e-10	733999	5.19124e-05	38.1055
266	rs4675682	C	T	0.1409	0.0045	0.4622	0.4572	0.0194	223805	0.8172	0.0173	4.49e-16	748599	8.86017e-05	66.3328
267	rs4704514	T	C	0.1087	-0.0025	0.2833	0.2861	0.0217	223805	0.9081	0.0193	1.71e-08	743153	4.26823e-05	31.7207
268	rs4739832	C	A	-0.1323	-0.0319	0.4167	0.4076	0.0197	223805	0.1064	0.0176	5.81e-14	749088	7.54273e-05	56.5058
269	rs4743021	C	T	0.108	-0.0141	0.3147	0.3122	0.0213	223805	0.5075	0.0194	2.41e-08	696999	4.44624e-05	30.9915
270	rs4756779	G	A	0.1456	0.0484	0.1758	0.1747	0.0253	223805	0.05546	0.0227	1.48e-10	752951	5.46362e-05	41.1405
271	rs4814837	T	C	-0.1003	-0.0064	0.3424	0.3345	0.0207	223805	0.7587	0.0184	4.62e-08	743050	3.99881e-05	29.7143
272	rs4873492	T	C	0.1401	-0.0361	0.1725	0.1813	0.0259	223805	0.1636	0.0231	1.28e-09	741822	4.95828e-05	36.7833
273	rs488834	T	C	-0.1931	-0.0104	0.7641	0.7531	0.0228	223805	0.6485	0.0208	1.94e-20	719538	0.000119766	86.186
274	rs4890499	A	G	0.1131	0.0173	0.2548	0.256	0.0221	223805	0.4351	0.0199	1.33e-08	750429	4.30418e-05	32.3011
275	rs4891258	G	A	0.1159	-0.0138	0.3174	0.3267	0.0207	223805	0.5059	0.0187	5.72e-10	745722	5.15091e-05	38.4134
276	rs4903064	C	T	-0.1543	0.0193	0.2355	0.2316	0.0231	223805	0.4035	0.0206	7.84e-14	741317	7.56764e-05	56.1043
277	rs4909314	A	T	0.1339	0.0225	0.3948	0.3965	0.0198	223805	0.2547	0.0177	3.41e-14	755901	7.57037e-05	57.2286
278	rs4926499	C	G	0.1694	-0.035	0.826	0.8236	0.0265	223805	0.1877	0.0248	9.37e-12	633795	7.3611e-05	46.6576
279	rs4926901	A	G	0.0984	0.006	0.3548	0.3498	0.0203	223805	0.767499	0.018	4.82e-08	749102	3.98921e-05	29.8844
280	rs4926923	C	T	-0.1918	-0.0092	0.0883	0.0894	0.0341	223805	0.7871	0.0308	4.75e-10	733125	5.28926e-05	38.7788
281	rs4930295	G	C	-0.2418	0.0222	0.2216	0.2162	0.0234	223805	0.3428	0.0209	5.54e-31	746851	0.000179188	133.85
282	rs4932373	C	A	0.3664	0.0129	0.3257	0.3311	0.0206	223805	0.5308	0.0189	7.71e-84	721211	0.000520833	375.825
283	rs4936099	A	C	0.1745	0.007	0.5989	0.6026	0.02	223805	0.724599	0.0178	1.16e-22	738518	0.000130117	96.1058
284	rs4952668	A	G	-0.192	-0.0248	0.6237	0.6347	0.0203	223805	0.2225	0.018	1.13e-26	740369	0.000153654	113.777
285	rs4954192	T	C	-0.1225	-0.0058	0.3872	0.4213	0.0204	223805	0.777301	0.0179	8.15e-12	733535	6.38436e-05	46.8344
286	rs5012479	G	T	-0.0956	0.0232	0.5205	0.5273	0.0193	223805	0.2304	0.0174	3.66e-08	748189	4.03449e-05	30.1867
287	rs504217	T	C	0.2745	-0.042	0.0736	0.0792	0.0363	223805	0.2466	0.0335	2.51e-16	742032	9.0476e-05	67.1419
288	rs504691	A	C	-0.1177	-0.0078	0.4002	0.3997	0.0198	223805	0.6952	0.0177	3.14e-11	742931	5.95158e-05	44.2186
289	rs507666	A	G	-0.2854	0.0013	0.1872	0.1885	0.0247	223805	0.9566	0.0223	2.27e-37	743757	0.000220177	163.794
290	rs509067	C	T	0.1436	0.0143	0.5863	0.5984	0.0198	223805	0.4706	0.0175	2.65e-16	753420	8.93628e-05	67.3336
291	rs520592	G	T	0.1727	0.0633	0.1413	0.1437	0.0275	223805	0.02157	0.0248	3.51e-12	754799	6.42425e-05	48.4931
292	rs544012	G	T	-0.1143	-0.0054	0.7339	0.7377	0.0223	223805	0.8106	0.0201	1.37e-08	713287	4.53332e-05	32.337
293	rs55684003	G	A	-0.122	-0.0083	0.3041	0.296	0.0212	223805	0.695401	0.0189	1.01e-10	751622	5.54335e-05	41.6673
294	rs55770741	T	C	-0.1281	-0.0188	0.5613	0.564	0.0195	223805	0.3366	0.0175	2.2e-13	748267	7.16035e-05	53.5823
295	rs55857306	A	G	-0.5224	-0.0019	0.1602	0.1527	0.0269	223805	0.9443	0.0235	5.05e-109	753633	0.000655279	494.162
296	rs55868524	A	G	0.1443	0.0009	0.6111	0.6142	0.0199	223805	0.9624	0.0178	5.54e-16	745814	8.81097e-05	65.7191
297	rs55944332	G	A	0.2365	-0.0683	0.2368	0.2496	0.0225	223805	0.00235901	0.0204	3.27e-31	748575	0.00017951	134.4
298	rs55993676	T	G	-0.2097	0.0428	0.2916	0.2984	0.0211	223805	0.0424796	0.0191	3.82e-28	750712	0.000160541	120.539
299	rs56256111	A	G	0.1926	-0.0152	0.1442	0.1499	0.0277	223805	0.583399	0.0263	2.6e-13	663503	8.08208e-05	53.629
300	rs56809883	T	G	0.1102	-0.0421	0.2595	0.2593	0.0223	223805	0.0588695	0.0199	3.03e-08	736797	4.16189e-05	30.6659
301	rs57708073	G	A	-0.1907	-0.0032	0.2608	0.2672	0.0221	223805	0.886	0.0214	4.73e-19	641539	0.000123765	79.4095
302	rs57748895	T	A	0.6627	-0.103	0.0179	0.0181	0.0734	223805	0.1607	0.0666	2.49e-23	726586	0.000136251	99.0112
303	rs58693787	G	A	-0.1584	0.0246	0.2458	0.2491	0.0224	223805	0.2734	0.0202	3.82e-15	749793	8.20032e-05	61.4903
304	rs5992929	T	C	0.1684	-0.0072	0.2834	0.2802	0.0216	223805	0.737801	0.0193	3.07e-18	745810	0.00010207	76.1322
305	rs602521	A	G	0.1351	-0.0131	0.2656	0.2593	0.0221	223805	0.553	0.0195	3.97e-12	756589	6.34386e-05	47.9999
306	rs6026739	T	A	0.5032	0.0356	0.1226	0.1334	0.029	223805	0.2195	0.0266	1.49e-79	743543	0.000481064	357.863
307	rs6031431	G	A	0.1153	0.005	0.4622	0.4639	0.0219	223805	0.82	0.0175	4.94e-11	737737	5.88377e-05	43.4092
308	rs604723	C	T	0.3848	-0.0038	0.7247	0.7281	0.0218	223805	0.8605	0.0194	2.32e-87	747035	0.000526377	393.428
309	rs6058261	A	C	-0.1201	0.0388	0.2736	0.2752	0.0217	223805	0.0729004	0.0195	6.83e-10	751199	5.0494e-05	37.9329
310	rs6062477	T	C	0.1191	0.0123	0.5756	0.5856	0.0197	223805	0.5336	0.0177	1.81e-11	736408	6.14797e-05	45.2768
311	rs6078393	G	T	-0.1205	-0.0205	0.4106	0.4158	0.0197	223805	0.2986	0.0176	7.66e-12	750283	6.24736e-05	46.8757
312	rs6108168	A	C	-0.1901	-0.0384	0.2546	0.2511	0.0223	223805	0.0857294	0.0199	1.1e-21	751295	0.000121449	91.2551
313	rs61789369	G	A	0.3039	0.0398	0.0435	0.046	0.0464	223805	0.391	0.0436	3.06e-12	721744	6.73094e-05	48.5833
314	rs61909958	G	C	-0.1275	-0.0237	0.1881	0.1848	0.0255	223805	0.3531	0.0228	2.21e-08	710591	4.4006e-05	31.2716
315	rs61917655	T	C	0.2246	0.0239	0.1011	0.0992	0.0327	223805	0.466	0.0297	3.72e-14	714330	8.00521e-05	57.1881
316	rs61948065	C	A	0.1737	0.0289	0.1212	0.1249	0.0293	223805	0.3235	0.027	1.17e-10	729675	5.67176e-05	41.3877
317	rs62030049	G	A	-0.1336	-0.0249	0.2404	0.2613	0.0227	223805	0.2735	0.0209	1.55e-10	713578	5.72604e-05	40.862
318	rs62155750	G	A	0.2177	0.0277	0.3074	0.3129	0.0215	223805	0.1964	0.0196	8.27e-29	693762	0.000177794	123.368
319	rs62158170	G	A	-0.1645	0.0067	0.2166	0.2127	0.0238	223805	0.778901	0.0211	6.63e-15	740736	8.2048e-05	60.7807
320	rs62234672	A	C	0.1248	0.0037	0.1752	0.1802	0.0252	223805	0.8823	0.0229	4.92e-08	742956	3.9974e-05	29.7
321	rs62301873	G	A	0.1734	-0.0302	0.1061	0.113	0.0309	223805	0.328	0.0284	1.06e-09	739835	5.03854e-05	37.2787
322	rs62378003	T	C	-0.1714	0.0098	0.1141	0.1175	0.0302	223805	0.746401	0.028	8.9e-10	715932	5.23373e-05	37.4718
323	rs62413546	T	C	-0.1877	-0.0005	0.0847	0.0925	0.0343	223805	0.989	0.032	4.58e-09	712666	4.82749e-05	34.4055
324	rs62434124	T	C	-0.4853	-0.0334	0.0711	0.0696	0.0381	223805	0.3806	0.0338	7.83e-47	754819	0.00027304	206.151
325	rs62503324	T	C	0.2033	-0.0086	0.2397	0.2489	0.0224	223805	0.699401	0.0204	2.11e-23	742283	0.000133779	99.3146
326	rs6271	T	C	-0.4313	0.0216	0.0737	0.0722	0.04	223805	0.589299	0.0352	1.72e-34	677959	0.000221398	150.132
327	rs636202	C	T	-0.1023	0.0141	0.5185	0.5262	0.0193	223805	0.4638	0.0174	4.4e-09	741076	4.66412e-05	34.5662
328	rs6464165	C	T	0.217	0.0047	0.2809	0.2836	0.0214	223805	0.828	0.0195	7.34e-29	734976	0.000168463	123.837
329	rs6487076	G	A	-0.174	0.025	0.223	0.2275	0.0231	223805	0.2791	0.0209	8.69e-17	743926	9.31613e-05	69.3114
330	rs6546810	C	T	0.12	0.0037	0.3525	0.3483	0.0202	223805	0.8531	0.0181	3.16e-11	751949	5.84509e-05	43.9546
331	rs6556384	A	C	-0.152	-0.0125	0.8105	0.8099	0.0245	223805	0.609399	0.0221	5.91e-12	751623	6.29325e-05	47.3044
332	rs6580970	T	C	-0.1661	0.0053	0.2987	0.305	0.0211	223805	0.802	0.0191	4.03e-18	734146	0.000103002	75.626
333	rs6602177	T	C	-0.1203	0.0072	0.7073	0.7055	0.023	223805	0.7541	0.0207	6.52e-09	632213	5.342e-05	33.7745
334	rs66682451	G	A	-0.1348	-0.0079	0.2747	0.2687	0.0218	223805	0.715501	0.0194	3.44e-12	753040	6.41107e-05	48.2809
335	rs6686889	T	C	0.1918	0.0322	0.2533	0.2663	0.0221	223805	0.1445	0.0199	6.95e-22	745145	0.000124651	92.8945
336	rs66887589	C	T	0.161	0.0341	0.4779	0.4857	0.0194	223805	0.07826	0.0174	1.83e-20	747526	0.000114519	85.6154
337	rs6715901	A	G	-0.1377	0.0048	0.4962	0.4968	0.0194	223805	0.8047	0.0174	2.76e-15	738247	8.48264e-05	62.628
338	rs672272	T	C	-0.1851	0.025	0.6041	0.6056	0.0198	223805	0.2066	0.0178	2.77e-25	742737	0.000145571	108.136
339	rs6735275	C	T	-0.1225	0.0119	0.2709	0.2626	0.022	223805	0.5888	0.0194	2.62e-10	753641	5.29031e-05	39.872
340	rs6763931	A	G	0.1383	-0.006	0.4438	0.429	0.0194	223805	0.757201	0.0173	1.48e-15	757223	8.43901e-05	63.9074
341	rs6777317	A	G	0.1249	0.0031	0.2899	0.3018	0.0215	223805	0.8844	0.0195	1.51e-10	719344	5.70288e-05	41.0256
342	rs6779368	G	A	0.1791	-0.0106	0.3423	0.347	0.0227	223805	0.6402	0.0184	2.28e-22	739299	0.000128139	94.7446
343	rs6795735	T	C	-0.1438	-0.0108	0.4109	0.4124	0.0197	223805	0.5844	0.0176	3.05e-16	747329	8.93186e-05	66.7561
344	rs6800730	G	A	0.2476	-0.0087	0.6702	0.678	0.021	223805	0.677901	0.0185	8e-41	744170	0.000240647	179.125
345	rs68085857	T	C	0.191	-0.0216	0.234	0.2346	0.0228	223805	0.3445	0.0205	9.82e-21	745703	0.000116397	86.8076
346	rs682681	C	T	0.1454	-0.0114	0.6665	0.6653	0.0208	223805	0.583001	0.0185	4.47e-15	735911	8.39312e-05	61.7709
347	rs6875967	G	A	-0.1344	0.0209	0.6479	0.6427	0.0203	223805	0.3025	0.0181	1.21e-13	750536	7.34578e-05	55.1366
348	rs6905288	A	G	0.1759	0.0066	0.5681	0.5719	0.0195	223805	0.733599	0.0179	7.79e-23	720356	0.000134036	96.566
349	rs6934891	A	G	0.1275	-0.0314	0.4255	0.4245	0.0196	223805	0.1093	0.0177	5.21e-13	739396	7.01724e-05	51.8887
350	rs6961048	G	C	0.2729	0.0253	0.1038	0.114	0.0308	223805	0.4122	0.0286	1.28e-21	750434	0.000121314	91.0487
351	rs6983239	T	G	0.1159	-0.0236	0.2188	0.2158	0.0236	223805	0.3177	0.0211	3.71e-08	739902	4.07765e-05	30.1718
352	rs7012891	C	T	0.1391	0.007	0.2367	0.2393	0.0227	223805	0.755899	0.0205	1.2e-11	737520	6.24231e-05	46.0411
353	rs7106104	C	T	0.1186	0.0122	0.281	0.2864	0.0214	223805	0.5686	0.0193	7.72e-10	747983	5.04825e-05	37.7619
354	rs710698	G	A	-0.1059	-0.0518	0.4135	0.4118	0.0196	223805	0.00813992	0.0176	1.88e-09	748167	4.8389e-05	36.2047
355	rs7115331	G	T	0.1266	-0.0102	0.2857	0.2797	0.0216	223805	0.6348	0.0192	3.91e-11	750750	5.79088e-05	43.4774
356	rs7132012	G	A	-0.1563	-0.0317	0.3253	0.3215	0.0207	223805	0.1258	0.0185	3.17e-17	748499	9.53546e-05	71.3795
357	rs7134440	T	C	0.2278	-0.0214	0.0826	0.0786	0.0371	223805	0.5648	0.0323	1.75e-12	719081	6.91663e-05	49.7395
358	rs7137828	T	C	-0.5027	-0.0113	0.5183	0.5174	0.0196	223805	0.5639	0.0176	4.8e-180	729734	0.00111672	815.814
359	rs7155504	C	T	-0.2286	0.0089	0.0876	0.0848	0.036	223805	0.8055	0.0317	5.16e-13	724869	7.1737e-05	52.0035
360	rs7192407	C	T	-0.1019	0.0086	0.528	0.5148	0.0194	223805	0.6582	0.0174	4.53e-09	749023	4.57862e-05	34.2964
361	rs7217916	G	A	-0.1111	0.0098	0.6146	0.626	0.0202	223805	0.6256	0.0179	5.63e-10	739704	5.20765e-05	38.5231
362	rs722783	A	G	-0.2093	-0.0436	0.2216	0.2163	0.0236	223805	0.0645907	0.0208	9.03e-24	754634	0.000134158	101.254
363	rs7235890	T	G	-0.1692	0.0108	0.8956	0.8978	0.033	223805	0.7446	0.0288	4.12e-09	734188	4.70098e-05	34.5155
364	rs7257694	T	C	0.1837	0.0321	0.4003	0.4061	0.0197	223805	0.1035	0.0178	6.28e-25	740298	0.00014385	106.507
365	rs7259285	A	G	0.105	0.0371	0.4466	0.4637	0.0197	223805	0.0592298	0.0176	2.65e-09	735921	4.83616e-05	35.592
366	rs72613227	T	A	0.1884	0.0402	0.1269	0.1263	0.0294	223805	0.1725	0.0285	3.87e-11	633969	6.89246e-05	43.6989
367	rs7265695	C	T	-0.1967	-0.0015	0.1965	0.1929	0.0274	223805	0.9558	0.0219	2.48e-19	749461	0.000107628	80.6714
368	rs72683923	C	T	-0.5325	-0.0123	0.0212	0.019	0.0799	223805	0.8779	0.0635	5.02e-17	690401	0.000101847	70.3219
369	rs72719149	C	T	0.1279	0.0129	0.3164	0.3246	0.0206	223805	0.5328	0.0186	6.34e-12	752133	6.28627e-05	47.284
370	rs7278003	C	T	0.1293	-0.0113	0.5615	0.5696	0.0196	223805	0.565599	0.0176	1.78e-13	749976	7.19603e-05	53.9723
371	rs72831343	G	T	-0.4936	-0.0162	0.1419	0.1393	0.0281	223805	0.5633	0.0248	4.77e-88	750244	0.000527734	396.137
372	rs72842207	T	C	-0.2112	-0.0205	0.2149	0.2119	0.0236	223805	0.3859	0.0211	1.1e-23	752747	0.000133081	100.189
373	rs72976750	C	T	0.1718	0.0355	0.1396	0.1325	0.0287	223805	0.2159	0.0251	7.37e-12	743265	6.30272e-05	46.8487
374	rs7299936	A	G	0.1759	0.002	0.5775	0.5773	0.0196	223805	0.9202	0.0175	1.11e-23	751152	0.000134484	101.031
375	rs73033340	G	A	-0.5312	-0.0638	0.0362	0.0526	0.0528	223805	0.2268	0.0525	5.06e-24	638099	0.000160413	102.376
376	rs73036520	C	G	0.1557	-0.0143	0.2543	0.2615	0.0221	223805	0.5166	0.0202	1.34e-14	731288	8.12364e-05	59.4119
377	rs73046792	A	G	-0.1518	-0.023	0.1592	0.1522	0.0275	223805	0.4026	0.0245	5.87e-10	707535	5.4255e-05	38.3893
378	rs7321688	A	C	0.1507	0.0397	0.2325	0.2311	0.0228	223805	0.0815699	0.0205	1.99e-13	753284	7.17346e-05	54.0403
379	rs7324697	A	C	0.1047	0.0118	0.325	0.3373	0.0205	223805	0.5637	0.0185	1.59e-08	748881	4.2768e-05	32.0294
380	rs73276406	C	G	0.1564	0.0253	0.1457	0.1478	0.0272	223805	0.3537	0.0246	1.99e-10	751192	5.38058e-05	40.4205
381	rs7350752	A	G	-0.1504	-0.0089	0.1241	0.1173	0.031	223805	0.773499	0.0268	1.97e-08	732438	4.29968e-05	31.4938
382	rs7427249	A	G	-0.1098	0.0226	0.58	0.583	0.0196	223805	0.2485	0.0176	4.34e-10	747032	5.20976e-05	38.9205
383	rs74439044	C	T	0.3496	0.0295	0.0983	0.0987	0.0325	223805	0.3627	0.0294	1.38e-32	744437	0.000189906	141.399
384	rs751984	C	T	-0.3937	0.0383	0.1174	0.1295	0.0299	223805	0.2001	0.0275	1.38e-46	725682	0.000282356	204.958
385	rs7524019	T	C	0.1036	-0.002	0.492	0.4836	0.02	223805	0.9205	0.0174	2.6e-09	742285	4.77562e-05	35.4503
386	rs75507123	T	G	-0.1434	0.03	0.1274	0.1249	0.0293	223805	0.3051	0.0261	3.94e-08	744384	4.05511e-05	30.1867
387	rs75511781	G	A	0.3721	-0.0046	0.0425	0.049	0.0473	223805	0.923	0.047	2.45e-15	647601	9.67774e-05	62.679
388	rs7569128	A	C	0.1981	-0.0119	0.8185	0.8282	0.0259	223805	0.6475	0.0225	1.22e-18	751075	0.000103199	77.518
389	rs7572130	G	A	0.1796	0.0029	0.1042	0.1068	0.0316	223805	0.9264	0.0287	4.12e-10	741558	5.28057e-05	39.1605
390	rs7576060	T	C	-0.1017	-0.0207	0.35	0.3652	0.0202	223805	0.3061	0.0181	2.05e-08	750179	4.20825e-05	31.5707
391	rs7611674	G	T	-0.1576	-0.0039	0.1962	0.1869	0.0249	223805	0.8759	0.0223	1.67e-12	719943	6.93704e-05	49.9461
392	rs7623706	G	A	-0.0975	-0.0065	0.4349	0.4377	0.0196	223805	0.739799	0.0176	2.83e-08	741647	4.13779e-05	30.689
393	rs76326501	C	A	-0.3618	-0.0165	0.0911	0.0849	0.0358	223805	0.643899	0.0305	2.17e-32	728595	0.000193093	140.714
394	rs76452347	T	C	-0.2246	0.0141	0.2053	0.2006	0.0249	223805	0.5726	0.0229	9.37e-23	660811	0.000145549	96.1938
395	rs76785130	G	A	0.4285	-0.0284	0.0199	0.0197	0.0718	223805	0.692299	0.0662	9.36e-11	683304	6.13119e-05	41.8971
396	rs76954792	T	C	0.1213	0.0018	0.2322	0.2397	0.0229	223805	0.9359	0.0208	5.06e-09	733812	4.63436e-05	34.009
397	rs7788746	T	G	-0.1644	0.0135	0.6691	0.6808	0.0208	223805	0.5155	0.0183	3.19e-19	751491	0.000107382	80.705
398	rs77924615	A	G	-0.3163	-0.0039	0.1982	0.2014	0.0244	223805	0.8716	0.0224	3.72e-45	707708	0.00028166	199.389
399	rs7800558	C	T	-0.096	-0.0091	0.4219	0.4266	0.0195	223805	0.6426	0.0175	4.46e-08	748024	4.02285e-05	30.093
400	rs7805035	A	T	0.134	0.0651	0.4119	0.4005	0.0197	223805	0.000946303	0.0176	2.4e-14	752384	7.70391e-05	57.9673
401	rs78151625	C	T	0.1869	-0.0226	0.1658	0.1753	0.0255	223805	0.3767	0.0233	1.04e-15	751211	8.56461e-05	64.3436
402	rs78256308	G	T	-0.4113	-0.0469	0.0194	0.0185	0.0766	223805	0.540201	0.0657	3.73e-10	704016	5.56647e-05	39.1909
403	rs786921	A	G	-0.1145	0.0237	0.5957	0.6002	0.0197	223805	0.2297	0.0176	8.63e-11	746372	5.6703e-05	42.3238
404	rs78809139	A	G	-0.2281	-0.0066	0.1014	0.1114	0.0309	223805	0.8306	0.0288	2.58e-15	749878	8.36447e-05	62.7284
405	rs78909293	C	T	-0.321	-0.0755	0.0449	0.044	0.05	223805	0.1305	0.0429	7.31e-14	723119	7.74198e-05	55.9879
406	rs79044887	G	C	-0.2427	0.0018	0.1476	0.1479	0.0272	223805	0.9486	0.0245	4.01e-23	751791	0.000130513	98.131
407	rs7926335	T	C	0.1804	-0.0104	0.2699	0.2809	0.0215	223805	0.627899	0.0195	2.05e-20	752891	0.000113664	85.586
408	rs79286081	A	G	-0.1631	-0.04	0.1021	0.1017	0.0333	223805	0.2301	0.0299	4.83e-08	703702	4.22823e-05	29.7553
409	rs7933758	T	C	-0.1138	-0.0055	0.3047	0.3058	0.0213	223805	0.7942	0.0191	2.58e-09	727179	4.88152e-05	35.499
410	rs7938342	A	T	0.2672	-0.0164	0.5877	0.5944	0.0199	223805	0.4093	0.0181	1.92e-49	712069	0.000305957	217.929
411	rs7959649	C	T	-0.1166	-0.0453	0.7576	0.7628	0.0227	223805	0.0455198	0.0202	8.14e-09	750082	4.44187e-05	33.3191
412	rs7967705	C	T	-0.2694	-0.0192	0.6196	0.631	0.02	223805	0.3379	0.0178	1.54e-51	750354	0.00030518	229.063
413	rs79724577	C	A	-0.1362	0.0029	0.1832	0.1743	0.0261	223805	0.9123	0.023	3.47e-09	725066	4.83615e-05	35.0669
414	rs79889784	T	G	-0.3941	-0.0534	0.0176	0.0167	0.0783	223805	0.494899	0.0717	3.86e-08	643152	4.69722e-05	30.2116
415	rs7992292	A	G	0.1367	0.0215	0.824	0.8294	0.0259	223805	0.407	0.0231	3.19e-09	733862	4.77175e-05	35.0197
416	rs80095680	G	A	0.1566	-0.0258	0.2633	0.2721	0.0219	223805	0.2393	0.0198	2.81e-15	738730	8.46702e-05	62.5535
417	rs8014182	T	C	-0.1942	-0.0619	0.1319	0.1453	0.0279	223805	0.0265901	0.0257	3.94e-14	751254	7.59998e-05	57.0993
418	rs8078510	A	G	-0.1277	0.0279	0.2693	0.2753	0.0218	223805	0.2009	0.0197	9.84e-11	735314	5.71415e-05	42.0192
419	rs824523	A	C	0.1226	-0.0457	0.3344	0.3283	0.0207	223805	0.02711	0.0183	2.26e-11	749013	5.99188e-05	44.8826
420	rs881858	A	G	0.1553	0.0116	0.694	0.6954	0.021	223805	0.5798	0.0191	4.65e-16	730234	9.05263e-05	66.1112
421	rs882624	T	C	-0.1571	0.0012	0.3325	0.3375	0.0207	223805	0.9545	0.0185	2.33e-17	736972	9.78398e-05	72.112
422	rs908951	T	C	-0.1983	0.0099	0.437	0.4414	0.0198	223805	0.6163	0.0181	7.73e-28	699053	0.000171674	120.029
423	rs917522	T	C	0.1665	-0.0586	0.885	0.8876	0.0308	223805	0.0568499	0.0273	1.04e-09	746262	4.98414e-05	37.1965
424	rs926335	T	C	-0.1215	0.0235	0.4764	0.4784	0.0194	223805	0.2266	0.0175	3.37e-12	741871	6.4971e-05	48.2031
425	rs9286351	G	A	0.1412	-0.0097	0.4188	0.4284	0.0196	223805	0.6218	0.0177	1.61e-15	739807	8.60136e-05	63.6388
426	rs9289557	T	C	-0.119	-0.0385	0.2604	0.2608	0.0227	223805	0.0899498	0.0207	8.68e-09	691260	4.7807e-05	33.0485
427	rs9326869	C	T	-0.1096	0.0037	0.7513	0.7407	0.0221	223805	0.8668	0.02	3.99e-08	757052	3.9666e-05	30.0303
428	rs9365555	G	A	-0.1254	-0.0189	0.3259	0.3168	0.0209	223805	0.3661	0.0187	1.96e-11	733794	6.12789e-05	44.9687
429	rs9368	A	C	0.1121	0.0138	0.3871	0.3802	0.02	223805	0.4889	0.0178	3.24e-10	745042	5.32313e-05	39.6616
430	rs9399137	C	T	-0.1148	-0.0103	0.2619	0.2669	0.0219	223805	0.637801	0.0197	5.83e-09	750369	4.5254e-05	33.9586
431	rs9406076	T	C	0.101	-0.0203	0.3278	0.3214	0.0208	223805	0.3307	0.0185	4.65e-08	748207	3.98346e-05	29.8056
432	rs9419374	G	A	-0.1164	-0.0293	0.646	0.6387	0.0208	223805	0.159	0.0185	3.44e-10	713598	5.54734e-05	39.5878
433	rs9467545	T	A	0.2545	-0.0046	0.1572	0.1537	0.0271	223805	0.8662	0.0237	7.39e-27	754563	0.000152798	115.313
434	rs9478282	T	C	-0.1994	0.0884	0.1116	0.1121	0.0307	223805	0.00398804	0.0279	8.7e-13	740219	6.90004e-05	51.0788
435	rs9508495	T	C	-0.1944	0.0087	0.7569	0.7388	0.0224	223805	0.695799	0.0204	1.34e-21	741191	0.000122504	90.8094
436	rs951914	C	G	0.1904	0.0055	0.7126	0.7026	0.0213	223805	0.7975	0.0193	5.06e-23	741907	0.000131163	97.3236
437	rs9526707	A	G	-0.1217	0.0106	0.3222	0.3206	0.0207	223805	0.609799	0.0186	6.59e-11	744308	5.75145e-05	42.8109
438	rs962369	C	T	-0.1684	-0.023	0.3013	0.2926	0.0213	223805	0.2801	0.0189	6.02e-19	745346	0.000106502	79.3888
439	rs964941	A	G	0.1726	0.0089	0.5183	0.5225	0.0193	223805	0.6445	0.0174	3.31e-23	741437	0.000132694	98.397
440	rs9791312	C	A	0.1225	-0.007	0.3452	0.3406	0.0205	223805	0.7346	0.0184	2.89e-11	730628	6.06616e-05	44.3236
441	rs9841978	A	G	0.1766	-0.0053	0.3251	0.3315	0.0206	223805	0.7976	0.0185	1.12e-21	748958	0.000121654	91.1248
442	rs9889262	A	T	0.2283	-0.001	0.3666	0.3691	0.02	223805	0.9617	0.018	7.11e-37	749609	0.000214555	160.867
443	rs9900637	A	C	0.0992	0.0287	0.4961	0.4951	0.0195	223805	0.1412	0.0176	1.73e-08	731134	4.34492e-05	31.7685
444	rs9918907	G	A	0.1188	0.0062	0.2162	0.22	0.0234	223805	0.7901	0.021	1.59e-08	750643	4.26327e-05	32.0032
445	rs9932220	A	G	-0.1591	-0.0029	0.2177	0.2126	0.0237	223805	0.9039	0.021	3.76e-14	750858	7.64383e-05	57.3985
446	rs9937801	C	T	-0.1554	-0.0028	0.4308	0.423	0.0195	223805	0.8847	0.0174	4.81e-19	753737	0.000105813	79.7632

## Sheet: ST4
ST4. Summary table with hypertension instrumentation variables selection results
Harmonise data for hypertension (FinnGen) on erectile dysfunction.
	SNP	effect_allele.exposure	other_allele.exposure	beta.exposure	beta.outcome	eaf.exposure	eaf.outcome	se.outcome	pval.outcome	pval.exposure	se.exposure	samplesize.exposure	R2	F
1	rs10041624	A	T	-0.0478438	0.0044	0.245327	0.2661	0.0219	0.8402	1.38e-11	0.00707796	356077	0.000128303	45.6912
2	rs10059884	A	C	0.0570054	0.0181	0.586123	0.5884	0.0196	0.3562	2.23e-20	0.00616237	356077	0.000240264	85.5725
3	rs10077410	A	G	0.0461506	0.0165	0.22586	0.148	0.0275	0.5487	1.85e-10	0.00724122	356077	0.000114061	40.619
4	rs1017415	G	A	0.0350367	0.023	0.353719	0.4326	0.0196	0.2422	4.24e-08	0.00639285	356077	8.43484e-05	30.0369
5	rs10185395	T	G	0.0440632	-0.0189	0.242487	0.1858	0.025	0.4512	5.43e-10	0.00709978	356077	0.000108161	38.5177
6	rs10206833	A	G	-0.0567956	-0.0086	0.865856	0.9089	0.0374	0.8191	1.64e-10	0.00888598	356077	0.000114716	40.8523
7	rs10217559	T	C	0.0459611	-0.0406	0.693589	0.6777	0.0207	0.0495701	3.57e-12	0.00661017	356077	0.000135754	48.3452
8	rs1023761	C	G	0.0399386	-0.0019	0.686703	0.6552	0.0205	0.9265	1.2e-09	0.00656819	356077	0.000103826	36.9736
9	rs10253736	T	C	0.043993	0.004	0.231985	0.2858	0.0214	0.8527	1.14e-09	0.00722614	356077	0.00010408	37.064
10	rs10776752	T	G	0.108986	-0.0692	0.170029	0.0824	0.0364	0.0573601	1.38e-41	0.00806746	356077	0.000512273	182.501
11	rs10786736	C	G	-0.095944	-0.0666	0.091611	0.1055	0.0313	0.0332499	1.3e-19	0.0105895	356077	0.000230484	82.0885
12	rs11075985	A	C	0.0579625	-0.0015	0.428592	0.4415	0.0194	0.9394	3.24e-21	0.00613055	356077	0.000250982	89.3908
13	rs11084946	C	T	0.055535	-0.0197	0.883986	0.8875	0.0337	0.559	7.82e-09	0.00962079	356077	9.3568e-05	33.3204
14	rs111283598	A	G	0.0577026	-0.0073	0.0980246	0.0509	0.0459	0.8726	1.71e-08	0.0102324	356077	8.93003e-05	31.8005
15	rs11563570	T	C	0.0947918	-0.0576	0.034818	0.0279	0.1301	0.6581	9.59e-09	0.0165203	356077	9.24531e-05	32.9233
16	rs11608	A	G	0.0400439	0.0164	0.731897	0.704	0.0211	0.4368	6.01e-09	0.00688465	356077	9.5e-05	33.8304
17	rs11655239	A	G	-0.0505711	0.0436	0.142559	0.1089	0.031	0.1596	8.15e-09	0.00877161	356077	9.33387e-05	33.2387
18	rs117185762	T	C	-0.0981998	-0.0466	0.0459485	0.0243	0.066	0.4799	2.09e-11	0.0146573	356077	0.000126042	44.886
19	rs11973114	A	G	-0.0447974	0.0185	0.241062	0.1881	0.0251	0.461	3.23e-10	0.00712511	356077	0.000111002	39.5294
20	rs12050481	C	T	0.0381765	0.0101	0.646319	0.6192	0.0199	0.611999	2.04e-09	0.0063687	356077	0.000100903	35.9326
21	rs1214761	G	A	-0.0523187	-0.0219	0.69529	0.6707	0.0206	0.2878	1.84e-15	0.00657977	356077	0.00017753	63.2252
22	rs12481717	A	G	0.0425629	-0.0369	0.194237	0.1571	0.0271	0.1743	3.46e-08	0.00771579	356077	8.54517e-05	30.4298
23	rs12509595	C	T	0.0924866	0.0179	0.31449	0.3048	0.021	0.396	4.51e-45	0.00656499	356077	0.000557062	198.466
24	rs12599980	T	C	-0.0403666	-0.028	0.379537	0.4046	0.0199	0.1593	1.31e-10	0.00628195	356077	0.000115947	41.2908
25	rs1265002	T	A	-0.0978642	-0.1015	0.953075	0.9346	0.1006	0.3131	7.64e-12	0.0142968	356077	0.000131574	46.8563
26	rs12728091	T	A	0.0714508	0.0409	0.0771345	0.079	0.0401	0.3081	3.39e-10	0.0113776	356077	0.000110744	39.4376
27	rs12749040	A	G	0.0695641	-0.006	0.0814542	0.0794	0.0359	0.8678	3.37e-10	0.0110762	356077	0.000110764	39.4445
28	rs1274960	C	T	-0.0365909	0.0217	0.454601	0.4695	0.0194	0.2641	2.1e-09	0.00610865	356077	0.000100755	35.8801
29	rs1275977	A	G	-0.0819603	0.0041	0.593923	0.649	0.0203	0.8393	4.84e-40	0.00618817	356077	0.000492408	175.42
30	rs13062241	T	C	-0.0408812	-0.0088	0.528073	0.5307	0.0195	0.650401	1.88e-11	0.00608772	356077	0.000126631	45.0957
31	rs1308020	A	G	-0.0415879	0.0374	0.282534	0.337	0.0205	0.0678594	8.73e-10	0.00678324	356077	0.000105553	37.5887
32	rs13112725	C	G	0.0517004	0.0042	0.828433	0.7608	0.0228	0.8544	1.99e-10	0.00812605	356077	0.000113667	40.4787
33	rs1317181	T	G	0.0631568	0.005	0.209328	0.2333	0.0228	0.8278	2.55e-17	0.00746028	356077	0.000201233	71.6684
34	rs13329952	C	T	-0.0434295	-0.0087	0.233531	0.1899	0.0246	0.7227	1.7e-09	0.00720936	356077	0.000101903	36.2889
35	rs13346655	G	C	0.0515957	0.0326	0.217794	0.2779	0.0218	0.1336	2.04e-12	0.00733728	356077	0.000138852	49.4486
36	rs13386034	C	T	0.0391639	-0.0714	0.238376	0.2605	0.0221	0.001245	4.25e-08	0.00714636	356077	8.43377e-05	30.0331
37	rs1363561	G	A	-0.0340025	-0.0015	0.541552	0.4445	0.0195	0.9384	2.47e-08	0.00609851	356077	8.72956e-05	31.0865
38	rs140503338	G	T	0.0850994	0.19	0.0409616	0.0232	0.0701	0.00674792	2.43e-08	0.0152558	356077	8.73778e-05	31.1158
39	rs143439093	G	A	-0.110947	0.1146	0.0753004	0.0265	0.0715	0.1088	3.64e-21	0.0117496	356077	0.000250341	89.1626
40	rs143466522	A	G	0.162924	0.0158	0.0145401	0.0136	0.2056	0.9387	1.11e-10	0.0252561	356077	0.000116854	41.6136
41	rs1447610	C	T	-0.0386889	0.0128	0.267909	0.2597	0.0223	0.5675	2.23e-08	0.00691727	356077	8.78458e-05	31.2825
42	rs146781867	A	G	0.0574685	-0.0122	0.135596	0.0443	0.0595	0.8379	1.12e-10	0.00891052	356077	0.000116804	41.596
43	rs147222641	A	G	-0.0703922	-0.0616	0.0620491	0.0177	0.0814	0.4492	3.41e-08	0.0127549	356077	8.55291e-05	30.4574
44	rs1515114	G	A	0.0338366	0.0251	0.42904	0.4893	0.0193	0.1933	3.89e-08	0.00615708	356077	8.48092e-05	30.201
45	rs1517287	G	A	-0.0454786	-0.0436	0.827353	0.8868	0.0305	0.1536	1.48e-08	0.00802909	356077	9.00945e-05	32.0833
46	rs1555959	G	T	0.0537138	0.0044	0.255582	0.2394	0.0229	0.8494	1.35e-14	0.00697456	356077	0.000166541	59.3111
47	rs167479	G	T	0.0753091	-0.0048	0.575586	0.5245	0.021	0.8173	3.47e-34	0.00617738	356077	0.000417216	148.622
48	rs17080102	C	G	-0.110794	-0.0419	0.0761537	0.0678	0.0388	0.2799	7.21e-22	0.0115283	356077	0.000259326	92.3633
49	rs1836039	G	A	-0.0502246	-0.0003	0.148849	0.1273	0.0292	0.9927	4.56e-09	0.00856692	356077	9.65156e-05	34.3701
50	rs1879053	C	T	-0.0472325	-0.0082	0.548086	0.5614	0.0197	0.679499	1.1e-14	0.00611277	356077	0.000167644	59.704
51	rs188155432	T	C	0.138554	0.3769	0.0238709	0.0176	0.1699	0.0265302	3.15e-12	0.0198765	356077	0.000136444	48.591
52	rs1888693	A	G	0.0504227	-0.0144	0.385231	0.3543	0.0203	0.4789	6.81e-16	0.0062452	356077	0.000183036	65.1864
53	rs1980235	A	G	0.0649298	0.0077	0.754109	0.6716	0.0207	0.711001	5.88e-20	0.00709883	356077	0.000234892	83.6589
54	rs198645	T	A	-0.0359693	-0.0093	0.332772	0.2542	0.0222	0.676901	2.62e-08	0.00646335	356077	8.69695e-05	30.9704
55	rs198846	G	A	-0.06553	0.018	0.88889	0.8451	0.0267	0.5019	1.02e-11	0.00963144	356077	0.000129986	46.2909
56	rs2023844	A	G	0.127372	-0.0151	0.904421	0.9216	0.0364	0.6773	9.14e-34	0.0105163	356077	0.000411812	146.696
57	rs2063123	C	T	0.0469727	0.0189	0.410665	0.3944	0.0197	0.3356	2.8e-14	0.00617485	356077	0.000162489	57.8676
58	rs2073428	G	T	0.0365856	0.0154	0.393378	0.4802	0.0194	0.4279	4.22e-09	0.00622678	356077	9.6941e-05	34.5216
59	rs2230738	T	C	0.0416624	-0.0291	0.309993	0.2496	0.0223	0.1927	2.71e-10	0.00659769	356077	0.000111973	39.8751
60	rs2286526	T	C	0.0557217	-0.0185	0.713366	0.7193	0.022	0.4006	1.34e-16	0.00673785	356077	0.000192034	68.3917
61	rs2293059	A	G	-0.0703953	0.0727	0.0750896	0.0729	0.0379	0.0548605	1.29e-09	0.0115993	356077	0.000103427	36.8317
62	rs2351013	G	A	0.0596691	-0.0223	0.80766	0.7998	0.0242	0.3564	1.45e-14	0.00775786	356077	0.000166111	59.1579
63	rs2392929	G	T	0.0530729	0.009	0.296798	0.2083	0.0239	0.7048	1.42e-15	0.00664738	356077	0.000178988	63.7444
64	rs2447607	T	C	0.0354474	-0.0111	0.570986	0.6127	0.0199	0.578801	8.27e-09	0.00615104	356077	9.32582e-05	33.21
65	rs2465276	A	G	0.0585872	0.0214	0.126965	0.1038	0.0315	0.496	1.27e-10	0.00911038	356077	0.000116128	41.3552
66	rs2493292	T	C	0.0558539	-0.0151	0.109453	0.1404	0.028	0.5887	8.64e-09	0.00970459	356077	9.30183e-05	33.1246
67	rs2515236	G	A	0.0366092	0.0143	0.391412	0.3647	0.0201	0.4763	3.93e-09	0.00621841	356077	9.73275e-05	34.6593
68	rs252011	T	G	-0.0333635	0.0041	0.537164	0.5581	0.0195	0.8333	4.41e-08	0.00609546	356077	8.41298e-05	29.959
69	rs2525757	G	A	0.041388	-0.0178	0.536048	0.4778	0.0195	0.3618	1.49e-11	0.00613229	356077	0.00012791	45.5513
70	rs2585810	A	G	0.0367877	-0.0095	0.427522	0.3454	0.0203	0.6409	2.11e-09	0.00614206	356077	0.000100737	35.8736
71	rs2627319	T	C	0.0450161	0.0291	0.40635	0.471	0.0194	0.1322	3.76e-13	0.00619723	356077	0.00014816	52.764
72	rs2643826	T	C	0.0504807	0.0203	0.404534	0.445	0.0195	0.2965	3.94e-16	0.00620122	356077	0.000186068	66.2665
73	rs2782980	C	T	0.0643114	-0.0025	0.654327	0.7077	0.0214	0.9086	1.2e-23	0.00641583	356077	0.0002821	100.477
74	rs2980755	G	A	0.0452027	0.0099	0.531028	0.4469	0.0198	0.6163	1.97e-13	0.00614942	356077	0.000151723	54.0329
75	rs303948	G	A	0.0594028	0.0337	0.100222	0.0973	0.0324	0.2981	4.03e-09	0.0100974	356077	9.71871e-05	34.6093
76	rs3101436	G	A	-0.0357621	-0.0322	0.649811	0.5335	0.0194	0.09683	1.98e-08	0.00637009	356077	8.8506e-05	31.5176
77	rs3131004	G	A	0.0440336	0.001	0.450672	0.5329	0.0196	0.9578	6.09e-13	0.00611709	356077	0.000145503	51.8175
78	rs35198836	T	C	0.0384149	0.0201	0.321016	0.2792	0.0221	0.3625	3.64e-09	0.0065113	356077	9.77412e-05	34.8066
79	rs35427	G	T	-0.0560759	0.0069	0.365799	0.3831	0.0204	0.737199	1.28e-18	0.00636656	356077	0.000217823	77.5783
80	rs35783704	A	G	-0.059811	-0.0121	0.155019	0.1077	0.032	0.7065	1.41e-12	0.00844461	356077	0.000140863	50.165
81	rs3749981	T	C	0.0549072	-0.0052	0.105291	0.076	0.0369	0.8887	2.88e-08	0.00989591	356077	8.64501e-05	30.7854
82	rs3802228	G	A	-0.0392171	0.0132	0.568909	0.5516	0.0194	0.4971	1.68e-10	0.00613925	356077	0.000114585	40.8054
83	rs3821843	A	G	0.0398081	-0.009	0.660465	0.6797	0.0215	0.676401	8.51e-10	0.00648848	356077	0.000105698	37.6404
84	rs3825566	T	C	0.0396885	0.0523	0.693053	0.6377	0.0203	0.00997493	2e-09	0.00661682	356077	0.000101028	35.9773
85	rs3918226	T	C	0.15294	0.0693	0.0697548	0.0791	0.0366	0.0583902	2.3e-38	0.0118087	356077	0.000470858	167.74
86	rs3993747	G	A	0.0405787	-0.0277	0.32017	0.3683	0.0203	0.172	4.72e-10	0.0065153	356077	0.000108927	38.7905
87	rs4320727	A	G	0.0374171	0.0129	0.626301	0.6273	0.0201	0.5213	2.82e-09	0.00629737	356077	9.91368e-05	35.3036
88	rs45474499	T	C	0.0747051	0.063	0.0624049	0.0445	0.0468	0.1789	2.44e-09	0.0125231	356077	9.99285e-05	35.5856
89	rs4599004	T	C	-0.0412652	0.0436	0.286105	0.2189	0.0234	0.0620798	1.01e-09	0.00675574	356077	0.000104769	37.3095
90	rs4660877	T	C	0.0448591	-0.0098	0.23837	0.2475	0.0226	0.6625	3.36e-10	0.00714191	356077	0.000110785	39.4521
91	rs4724960	G	A	0.033953	-0.0188	0.43999	0.3532	0.0203	0.3546	2.85e-08	0.00611693	356077	8.65183e-05	30.8097
92	rs4832768	G	A	-0.0370205	-0.0306	0.579151	0.6919	0.0209	0.1439	2.2e-09	0.00618822	356077	0.0001005	35.7891
93	rs507446	T	C	0.0427625	-0.029	0.580294	0.6082	0.0198	0.1433	4.51e-12	0.00617935	356077	0.000134474	47.8893
94	rs529373	T	C	0.038237	-0.0022	0.252195	0.2547	0.0224	0.9207	4.24e-08	0.00697665	356077	8.43516e-05	30.038
95	rs5418	A	G	0.0512333	0.0057	0.6025	0.583	0.0196	0.769699	1.69e-16	0.00621568	356077	0.000190766	67.9399
96	rs57274670	C	G	-0.0433766	-0.0075	0.264913	0.2672	0.0218	0.731301	3.55e-10	0.00691537	356077	0.000110481	39.3439
97	rs57541197	A	G	-0.0720384	-0.0154	0.102116	0.1394	0.0281	0.582101	8.98e-13	0.010082	356077	0.00014336	51.0543
98	rs5762855	T	A	0.0514095	0.0087	0.203594	0.1689	0.026	0.736701	9.21e-12	0.0075399	356077	0.000130543	46.4893
99	rs5994376	C	A	0.0380294	0.016	0.538353	0.5489	0.0196	0.4132	4.64e-10	0.00610343	356077	0.000109018	38.823
100	rs6026578	G	C	0.0364086	-0.0038	0.647864	0.6332	0.0203	0.851	1.11e-08	0.00637253	356077	9.16643e-05	32.6424
101	rs604723	C	T	0.0665301	-0.0038	0.741215	0.7281	0.0218	0.8605	1.13e-21	0.0069562	356077	0.000256825	91.4723
102	rs60595656	C	T	-0.0416468	0.01	0.685261	0.6726	0.0209	0.6316	2.4e-10	0.00657598	356077	0.000112629	40.1088
103	rs60776549	G	A	0.0406671	0.0077	0.276082	0.2563	0.0222	0.728799	2.01e-09	0.00678108	356077	0.000100995	35.9655
104	rs6227	T	C	0.0756758	0.0153	0.267957	0.3309	0.0207	0.4576	2.87e-28	0.0068636	356077	0.000341286	121.565
105	rs62294340	A	G	-0.0376063	-0.0114	0.279758	0.373	0.0201	0.571	3.32e-08	0.00680808	356077	8.56822e-05	30.5119
106	rs62426324	T	C	0.0534486	0.0379	0.499642	0.4376	0.0194	0.0504603	1.65e-18	0.00608832	356077	0.000216391	77.0682
107	rs6271	T	C	-0.0759296	0.0216	0.0671933	0.0722	0.04	0.589299	6.13e-10	0.0122723	356077	0.000107493	38.2796
108	rs6441206	A	G	0.0380401	0.027	0.444897	0.4762	0.0193	0.1628	4.97e-10	0.00611567	356077	0.000108644	38.6895
109	rs6488548	A	C	-0.0432559	-0.0146	0.535958	0.5804	0.0199	0.4613	1.76e-12	0.00613324	356077	0.000139671	49.7403
110	rs6490022	C	T	0.0505876	-0.003	0.69296	0.6106	0.0198	0.8811	1.84e-14	0.00660295	356077	0.000164815	58.6962
111	rs6588636	C	T	0.0369947	-0.017	0.444872	0.3989	0.0198	0.3906	1.44e-09	0.00611379	356077	0.000102818	36.6147
112	rs66794444	T	C	0.0575484	0.0452	0.107891	0.0912	0.0336	0.1777	3.99e-09	0.00977914	356077	9.72476e-05	34.6308
113	rs67227401	T	C	-0.0630949	-0.005	0.0996631	0.0882	0.0347	0.885	6.17e-10	0.0101997	356077	0.000107454	38.2658
114	rs6756608	G	T	-0.0375203	-0.0116	0.323843	0.2469	0.0229	0.611499	1.28e-08	0.00659487	356077	9.08943e-05	32.3681
115	rs6854861	C	A	-0.0436742	0.0119	0.642318	0.5956	0.022	0.588499	5.18e-12	0.0063291	356077	0.00013371	47.6172
116	rs6860901	T	C	0.0612556	0.025	0.297125	0.3006	0.021	0.2353	2.62e-20	0.00663407	356077	0.000239378	85.2568
117	rs6905288	A	G	0.0335797	0.0066	0.566595	0.5719	0.0195	0.733599	4.89e-08	0.00615563	356077	8.35658e-05	29.7582
118	rs6918791	G	C	0.04264	0.0325	0.729129	0.7091	0.0213	0.1274	4.87e-10	0.0068517	356077	0.000108754	38.7289
119	rs6961048	G	C	0.0755163	0.0253	0.135895	0.114	0.0308	0.4122	1.32e-17	0.00884069	356077	0.000204869	72.9637
120	rs7110547	G	C	0.0367157	0.0138	0.314083	0.3743	0.0201	0.492	2.05e-08	0.00654767	356077	8.82974e-05	31.4433
121	rs7123454	A	C	-0.050964	-0.04	0.824291	0.869	0.0286	0.1614	1.69e-10	0.00797956	356077	0.000114545	40.7912
122	rs7125196	C	T	-0.0656732	0.0416	0.170687	0.1282	0.0297	0.1607	5.14e-16	0.00809968	356077	0.000184594	65.7413
123	rs7129204	C	G	0.0518736	0.0532	0.151742	0.1294	0.029	0.06697	8.75e-10	0.00846126	356077	0.000105544	37.5855
124	rs7134677	T	C	-0.063846	0.0003	0.382155	0.3022	0.0212	0.9889	2.68e-24	0.00627742	356077	0.000290426	103.443
125	rs7139122	A	G	0.188318	-0.1653	0.0200106	0.012	0.0948	0.0811503	3.2e-18	0.0216356	356077	0.000212721	75.7606
126	rs7246342	A	G	0.0347793	0.0307	0.454382	0.3726	0.0201	0.126	1.29e-08	0.00611457	356077	9.08503e-05	32.3525
127	rs72689147	T	G	-0.0636185	-0.0207	0.217231	0.1904	0.0246	0.4006	6.26e-18	0.00737374	356077	0.000209005	74.437
128	rs72779268	A	C	-0.10927	-0.0016	0.0643388	0.0552	0.0437	0.97	2.38e-18	0.0125059	356077	0.000214356	76.3431
129	rs72861762	C	T	0.0453935	0.0004	0.211776	0.1194	0.0298	0.9883	1.16e-09	0.00745983	356077	0.000103978	37.0277
130	rs72877309	G	A	-0.0580764	-0.0272	0.143224	0.1006	0.0326	0.4039	2.22e-11	0.00867995	356077	0.000125709	44.7675
131	rs7301566	C	T	-0.0436176	-0.0064	0.58724	0.5744	0.0196	0.7456	1.55e-12	0.00616926	356077	0.000140363	49.9868
132	rs7341791	G	A	0.0385824	0.0096	0.43593	0.5166	0.0193	0.621299	3.14e-10	0.00613215	356077	0.000111163	39.5868
133	rs75230966	A	G	0.0639578	0.0521	0.160647	0.1287	0.0296	0.0777696	1.28e-14	0.00829778	356077	0.00016682	59.4102
134	rs75672964	T	C	0.0665636	-0.0086	0.0790235	0.0482	0.0478	0.8571	4.1e-09	0.0113203	356077	9.70894e-05	34.5745
135	rs7683733	T	C	0.0385794	0.0274	0.338879	0.3321	0.0205	0.1817	2.08e-09	0.00643908	356077	0.000100803	35.8972
136	rs7723153	A	G	0.0368839	-0.0121	0.387271	0.4119	0.0197	0.536801	3.06e-09	0.00622171	356077	9.86887e-05	35.144
137	rs77249653	T	A	-0.116434	0.0565	0.0265654	0.0148	0.0814	0.4872	1.12e-09	0.0191136	356077	0.000104204	37.1084
138	rs78058190	A	G	0.0692394	0.0075	0.082725	0.0573	0.0742	0.9196	3.74e-10	0.0110524	356077	0.000110205	39.2456
139	rs7809934	C	T	0.0367156	0.0048	0.327839	0.3207	0.0207	0.8173	1.39e-08	0.00646958	356077	9.04411e-05	32.2067
140	rs78412528	A	G	0.116846	0.0417	0.167725	0.1254	0.0299	0.163	3.58e-47	0.00809997	356077	0.000584068	208.093
141	rs7874497	G	A	0.036214	0.0093	0.627632	0.5949	0.02	0.6409	1.07e-08	0.00633118	356077	9.18755e-05	32.7176
142	rs7898224	A	G	0.041365	0.0192	0.383439	0.3967	0.0198	0.3326	4.22e-11	0.00627106	356077	0.000122176	43.5093
143	rs79622589	T	C	-0.0433356	-0.0436	0.219171	0.1768	0.0258	0.091601	5.04e-09	0.00741299	356077	9.5966e-05	34.1744
144	rs80150773	T	C	0.123933	-0.0247	0.0305235	0.017	0.0783	0.752199	2.79e-12	0.0177352	356077	0.000137119	48.8314
145	rs80203904	A	C	0.0644223	0.1739	0.0724243	0.0179	0.1636	0.288	3.8e-08	0.0117138	356077	8.49368e-05	30.2464
146	rs880315	C	T	0.0757671	-0.0073	0.413241	0.3581	0.0203	0.7201	1.35e-34	0.00617624	356077	0.00042246	150.491
147	rs9297164	T	C	-0.0348923	-0.0126	0.620091	0.5564	0.0198	0.5257	2.91e-08	0.00629082	356077	8.639e-05	30.764
148	rs941208	T	C	-0.036505	-0.0155	0.675243	0.6717	0.0212	0.4645	1.91e-08	0.0064959	356077	8.86837e-05	31.5808
149	rs9508490	T	C	-0.0373823	0.0028	0.641552	0.7476	0.0226	0.9025	3.87e-09	0.00634691	356077	9.74139e-05	34.69
150	rs9590507	C	T	0.0433628	0.0463	0.212087	0.223	0.0233	0.0470598	5.19e-09	0.00742398	356077	9.58022e-05	34.116
151	rs9679855	G	A	0.109478	0.0164	0.0336122	0.0314	0.056	0.7698	1.15e-10	0.0169847	356077	0.000116666	41.5466
152	rs9817804	T	C	0.0639868	0.0106	0.0831813	0.0573	0.042	0.8015	5.75e-09	0.0109872	356077	9.52404e-05	33.916
153	rs9836592	T	C	0.0351798	-0.013	0.651293	0.6637	0.0206	0.528799	3.88e-08	0.0064007	356077	8.48303e-05	30.2085
154	rs9899012	A	G	-0.0800878	0.0516	0.0823647	0.0599	0.0417	0.2159	9.85e-13	0.0112285	356077	0.000142851	50.8729
Harmonise data for hypertension (UK Biobank) on erectile dysfunction.
	SNP	effect_allele.exposure	other_allele.exposure	beta.exposure	beta.outcome	eaf.exposure	eaf.outcome	se.outcome	pval.outcome	se.exposure	pval.exposure	samplesize.exposure	R2	F
1	rs10245376	T	G	0.00580593	-0.0037	0.155336	0.1838	0.0255	0.8852	0.000919677	2.7e-10	463010	8.60687e-05	39.8539
2	rs10749409	G	C	-0.00473099	0.0135	0.684325	0.6864	0.021	0.5194	0.000717266	4.2e-11	463010	9.39534e-05	43.5053
3	rs1077394	T	C	0.0041629	-0.0164	0.672304	0.6741	0.0207	0.4279	0.000709324	4.4e-09	463010	7.43841e-05	34.443
4	rs10804330	C	T	-0.00405057	-0.0304	0.431675	0.4348	0.0197	0.1217	0.00067765	2.3e-09	463010	7.71609e-05	35.7289
5	rs11191559	T	C	-0.0077192	-0.0609	0.07762	0.0872	0.0344	0.0769095	0.00124218	5.2e-10	463010	8.33967e-05	38.6166
6	rs11604462	A	G	0.00441834	-0.0136	0.343347	0.3673	0.02	0.4985	0.000700185	2.8e-10	463010	8.59934e-05	39.819
7	rs11801879	C	T	-0.00760518	-0.0357	0.088418	0.0886	0.034	0.2946	0.00117836	1.1e-10	463010	8.99567e-05	41.6544
8	rs12258967	G	C	-0.00503873	0.0218	0.299316	0.3003	0.0212	0.303	0.000727902	4.4e-12	463010	0.000103481	47.9175
9	rs12263737	A	G	-0.00440961	0.0216	0.271095	0.2894	0.0213	0.3098	0.000748548	3.8e-09	463010	7.49442e-05	34.7024
10	rs12360772	A	G	0.00580045	-0.0018	0.186914	0.1827	0.0254	0.9443	0.000859047	1.5e-11	463010	9.84592e-05	45.5919
11	rs12656497	C	T	0.0053786	0.0179	0.596328	0.5885	0.0196	0.3602	0.000678572	2.3e-15	463010	0.000135674	62.8268
12	rs1275985	T	C	-0.00621895	-0.0086	0.617253	0.6076	0.0198	0.6654	0.000685911	1.2e-19	463010	0.000177513	82.2047
13	rs12762222	C	T	0.0134877	-0.0204	0.01942	0.0213	0.0709	0.7732	0.00244222	3.3e-08	463010	6.58699e-05	30.5003
14	rs12932686	C	T	0.00389659	-0.0159	0.413548	0.4	0.0198	0.4212	0.000677037	8.6e-09	463010	7.15358e-05	33.124
15	rs13125101	A	G	0.00955196	0.0153	0.29184	0.3097	0.021	0.4655	0.000733784	9.7e-39	463010	0.000365847	169.452
16	rs1327235	G	A	0.00429115	-0.0213	0.476253	0.4666	0.0194	0.2725	0.000667351	1.3e-10	463010	8.92914e-05	41.3463
17	rs162395	C	T	0.00387748	-0.0083	0.571316	0.5861	0.0197	0.673899	0.000672543	8.1e-09	463010	7.17856e-05	33.2397
18	rs167479	T	G	-0.0058173	0.0048	0.472463	0.4755	0.021	0.8173	0.000666621	2.6e-18	463010	0.000164446	76.1523
19	rs16948048	G	A	0.00429544	-0.0002	0.366921	0.3731	0.0199	0.992	0.000691113	5.1e-10	463010	8.34239e-05	38.6292
20	rs17035646	A	G	0.00607011	-0.0077	0.337161	0.3542	0.0203	0.705	0.000708376	1e-17	463010	0.000158565	73.4283
21	rs17558745	T	C	0.00399348	0.0093	0.311877	0.3065	0.0212	0.660201	0.000721776	3.2e-08	463010	6.61118e-05	30.6123
22	rs1918898	T	C	-0.00396663	-0.0153	0.356125	0.3841	0.02	0.445	0.000697055	1.3e-08	463010	6.9934e-05	32.3823
23	rs2003476	C	T	-0.00399459	-0.016	0.405754	0.4085	0.0199	0.4216	0.000682021	4.7e-09	463010	7.40843e-05	34.3042
24	rs2643826	T	C	0.00493899	0.0203	0.45231	0.445	0.0195	0.2965	0.000670806	1.8e-13	463010	0.000117069	54.2101
25	rs2728624	A	G	-0.00458701	0.014	0.226934	0.2198	0.0235	0.552901	0.00079658	8.5e-09	463010	7.16109e-05	33.1588
26	rs2759315	A	C	0.00471393	0.0251	0.44312	0.4457	0.0194	0.1969	0.000670907	2.1e-12	463010	0.000106612	49.3673
27	rs3184504	C	T	-0.0060921	-0.0122	0.517267	0.5178	0.0195	0.533801	0.000665312	5.3e-20	463010	0.000181057	83.8458
28	rs346078	C	G	0.00387229	0.005	0.378129	0.3708	0.0202	0.8035	0.000687829	1.8e-08	463010	6.8447e-05	31.6937
29	rs35443	C	G	-0.00495279	0.0093	0.381805	0.3802	0.0199	0.641	0.000684503	4.6e-13	463010	0.00011306	52.3537
30	rs3735533	C	T	0.00877999	-0.0168	0.926702	0.9219	0.0364	0.6446	0.0012761	6e-12	463010	0.000102231	47.3387
31	rs3790604	A	C	0.00908223	-0.0681	0.073159	0.0825	0.0364	0.06158	0.00128186	1.4e-12	463010	0.000108409	50.1998
32	rs3796581	G	A	-0.00574699	-0.022	0.183958	0.1906	0.0246	0.3704	0.000859728	2.3e-11	463010	9.64998e-05	44.6845
33	rs3821843	A	G	0.0046448	-0.009	0.678977	0.6797	0.0215	0.676401	0.000724649	1.5e-10	463010	8.87258e-05	41.0844
34	rs3918226	T	C	0.0101555	0.0693	0.081012	0.0791	0.0366	0.0583902	0.00123821	2.4e-16	463010	0.000145265	67.2686
35	rs4291	A	T	-0.0039207	0.0144	0.623299	0.62	0.0201	0.4734	0.000690852	1.4e-08	463010	6.95563e-05	32.2074
36	rs4412193	G	A	-0.00472	-0.0315	0.366882	0.3887	0.02	0.115	0.000692322	9.3e-12	463010	0.000100377	46.48
37	rs55670730	T	A	0.0060027	0.009	0.110744	0.1082	0.0319	0.778001	0.00107194	2.1e-08	463010	6.77224e-05	31.3582
38	rs55730499	T	C	0.0077937	0.0648	0.079714	0.0736	0.0375	0.0837703	0.00123046	2.4e-10	463010	8.66412e-05	40.119
39	rs56094641	G	A	0.0040277	-0.0033	0.404625	0.4229	0.0195	0.8659	0.00067826	2.9e-09	463010	7.6155e-05	35.2631
40	rs56273825	C	T	-0.0134791	0.0081	0.021882	0.0273	0.0699	0.9075	0.00240449	2.1e-08	463010	6.78666e-05	31.4249
41	rs568546	T	C	-0.00522564	-0.0207	0.521082	0.52	0.0194	0.2845	0.000668889	5.6e-15	463010	0.000131802	61.0336
42	rs57139556	G	A	-0.00772819	-0.0365	0.071572	0.0699	0.038	0.3363	0.00129089	2.1e-09	463010	7.74022e-05	35.8406
43	rs6026744	T	A	0.00835569	0.0397	0.119013	0.1339	0.0289	0.1684	0.00103214	5.7e-16	463010	0.000141526	65.5368
44	rs6031435	G	A	0.00418812	0.0018	0.459301	0.463	0.0218	0.935	0.000671774	4.5e-10	463010	8.39392e-05	38.8678
45	rs6108171	T	A	-0.00749288	-0.0426	0.247296	0.2451	0.0227	0.0601201	0.000775264	4.2e-22	463010	0.000201707	93.4107
46	rs62089932	T	C	-0.00579903	-0.0127	0.859954	0.843	0.0314	0.6872	0.00102685	1.6e-08	463010	6.88773e-05	31.893
47	rs633185	C	G	0.00652925	-0.0088	0.715077	0.7167	0.0214	0.680801	0.00074143	1.3e-18	463010	0.000167465	77.5505
48	rs6766859	T	C	-0.00404117	-0.0177	0.626849	0.6267	0.0203	0.3826	0.000691984	5.2e-09	463010	7.36546e-05	34.1052
49	rs68096471	A	G	-0.00444907	0.001	0.269191	0.2567	0.0223	0.9652	0.000751777	3.3e-09	463010	7.56375e-05	35.0234
50	rs6822044	G	C	-0.00421033	0.0121	0.347199	0.3369	0.0208	0.5612	0.000700993	1.9e-09	463010	7.79078e-05	36.0747
51	rs6866614	G	A	0.00392113	-0.0008	0.576646	0.5958	0.02	0.9668	0.000679224	7.8e-09	463010	7.19739e-05	33.3269
52	rs6918911	T	A	-0.00824449	0.0349	0.079876	0.0832	0.0421	0.4075	0.00127656	1.1e-10	463010	9.00774e-05	41.7103
53	rs6961048	G	C	0.00642496	0.0253	0.101304	0.114	0.0308	0.4122	0.00110368	5.8e-09	463010	7.31867e-05	33.8885
54	rs6991641	C	G	-0.00468068	-0.0147	0.598329	0.5861	0.0201	0.4643	0.0006864	9.2e-12	463010	0.000100422	46.5009
55	rs72831345	A	G	-0.00958081	-0.0154	0.145089	0.1392	0.0281	0.5829	0.000944429	3.5e-24	463010	0.000222218	102.912
56	rs7297416	C	A	-0.00401239	-0.0072	0.297749	0.3104	0.0211	0.7335	0.000728434	3.6e-08	463010	6.5525e-05	30.3406
57	rs740746	A	G	0.00558046	-0.0243	0.73319	0.7326	0.022	0.2697	0.000754909	1.4e-13	463010	0.000118007	54.6448
58	rs7497304	T	G	0.00586179	0.0131	0.325747	0.3322	0.0206	0.524901	0.000709748	1.5e-16	463010	0.000147298	68.2104
59	rs7528118	A	G	0.00437858	-0.0712	0.240027	0.2412	0.0255	0.00526005	0.000783161	2.3e-08	463010	6.75064e-05	31.2581
60	rs76452347	T	C	-0.0051363	0.0141	0.204442	0.2006	0.0249	0.5726	0.000857013	2.1e-09	463010	7.75714e-05	35.919
61	rs7685862	A	C	-0.0047658	-0.0498	0.795291	0.7932	0.024	0.0377303	0.000825582	7.8e-09	463010	7.19664e-05	33.3234
62	rs7700842	C	T	-0.00692396	-0.0316	0.371105	0.3763	0.02	0.1133	0.000688685	8.8e-24	463010	0.000218264	101.08
63	rs7763350	C	A	0.00448797	0.0213	0.322191	0.3284	0.0206	0.3009	0.000711841	2.9e-10	463010	8.58433e-05	39.7495
64	rs77924615	A	G	-0.00516325	-0.0039	0.196675	0.2014	0.0244	0.8716	0.000845642	1e-09	463010	8.05096e-05	37.2796
65	rs8042127	T	C	0.00391874	0.0277	0.479558	0.4738	0.0195	0.1545	0.000669546	4.8e-09	463010	7.39792e-05	34.2555
66	rs8118848	A	G	-0.0048929	-0.0173	0.237633	0.2391	0.0226	0.4452	0.000782966	4.1e-10	463010	8.43373e-05	39.0522
67	rs9375459	T	C	0.00620813	0.0378	0.437127	0.4366	0.0194	0.0510505	0.000670375	2e-20	463010	0.000185189	85.7599

## Sheet: ST5
ST5. Summary table with antihypertensive drugs instrumentation variables selection results
Harmonise data for ACE on erectile dysfunction.
	SNP	effect_allele.exposure	other_allele.exposure	beta.exposure	beta.outcome	eaf.exposure	eaf.outcome	se.outcome	pval.outcome	se.exposure	pval.exposure	samplesize.exposure	R2	F
1	rs11655956	C	G	-0.35	0.0246	0.08	0.1065	0.0354	0.4873	0.04	2.13353e-18	757601	0.000101049	76.5623
2	rs118121655	G	A	-0.54	-0.0303	0.96	0.9664	0.0554	0.583899	0.07	1.21662e-14	757601	7.85447e-05	59.51
3	rs118138685	C	G	-0.4	-0.0447	0.04	0.05	0.0467	0.3387	0.07	1.10166e-08	757601	4.30987e-05	32.653
4	rs12150648	G	A	-0.39	0.083	0.96	0.9662	0.0575	0.1492	0.06	8.032e-11	757601	5.5765e-05	42.2499
5	rs12452187	A	G	-0.23	0.0175	0.6	0.6213	0.0205	0.3943	0.02	1.31915e-30	757601	0.000174534	132.25
6	rs28656895	T	C	-0.14	-0.0228	0.23	0.2377	0.0231	0.3238	0.02	2.55963e-12	757601	6.46737e-05	48.9999
7	rs3730025	G	A	-0.8	-0.0296	0.01	0.0173	0.0783	0.705801	0.09	6.1723e-19	757601	0.000104282	79.0121
8	rs4343	A	G	-0.63	-0.0084	0.45	0.474	0.0194	0.662599	0.02	8.68647e-218	757601	0.00130801	992.247
9	rs4365	G	A	-0.58	-0.0554	0.97	0.9617	0.0531	0.296	0.08	4.16772e-13	757601	6.93754e-05	52.5624
10	rs4968780	C	A	-0.28	-0.0612	0.05	0.0443	0.0606	0.3127	0.05	2.14352e-08	757601	4.13921e-05	31.3599
11	rs79480822	C	T	-0.55	0.0371	0.93	0.929	0.0424	0.3818	0.05	3.82132e-28	757601	0.000159689	121
12	rs80311894	T	G	-0.46	-0.085	0.97	0.9552	0.0476	0.0740594	0.07	4.98348e-11	757601	5.69973e-05	43.1836
Harmonise data for ADRB1 on erectile dysfunction.
	SNP	effect_allele.exposure	other_allele.exposure	beta.exposure	beta.outcome	eaf.exposure	eaf.outcome	se.outcome	pval.outcome	se.exposure	pval.exposure	samplesize.exposure	R2	F
1	rs17875473	T	C	0.3283	-0.0141	0.0871	0.0979	0.0346	0.683501	0.0552	2.72329e-09	757601	4.66877e-05	35.3722
2	rs1801253	C	G	0.4626	-0.0249	0.7338	0.7354	0.0222	0.2627	0.0344	3.17708e-41	757601	0.000238644	180.839
Harmonise data for CACNA1C on erectile dysfunction.
	SNP	effect_allele.exposure	other_allele.exposure	beta.exposure	beta.outcome	eaf.exposure	eaf.outcome	se.outcome	pval.outcome	se.exposure	pval.exposure	samplesize.exposure	R2	F
1	rs2239046	A	G	0.2082	0.0131	0.6817	0.6864	0.021	0.533	0.0322	1.00739e-10	757601	5.51804e-05	41.807
2	rs714277	T	C	0.1986	0.0007	0.2834	0.2817	0.0215	0.9749	0.0333	2.46191e-09	757601	4.69471e-05	35.5688
Harmonise data for CACNA1D on erectile dysfunction.
	SNP	effect_allele.exposure	other_allele.exposure	beta.exposure	beta.outcome	eaf.exposure	eaf.outcome	se.outcome	pval.outcome	se.exposure	pval.exposure	samplesize.exposure	R2	F
1	rs113210396	T	G	-0.4338	0.0287	0.0451	0.0424	0.0504	0.5686	0.077	1.76316e-08	757601	4.18928e-05	31.7392
2	rs114987861	A	G	0.5289	-0.1542	0.0284	0.0322	0.0569	0.006697	0.0958	3.37312e-08	757601	4.02307e-05	30.48
3	rs3821843	A	G	0.3373	-0.009	0.6808	0.6797	0.0215	0.676401	0.0335	7.60091e-24	757601	0.000133796	101.378
4	rs7340705	T	C	-0.2425	0.0055	0.6732	0.6668	0.0205	0.7898	0.0322	5.03316e-14	757601	7.48581e-05	56.7167
Harmonise data for CACNB2 on erectile dysfunction.
	SNP	effect_allele.exposure	other_allele.exposure	beta.exposure	beta.outcome	eaf.exposure	eaf.outcome	se.outcome	pval.outcome	se.exposure	pval.exposure	samplesize.exposure	R2	F
1	rs10828399	A	G	-0.1947	0.0149	0.5218	0.5265	0.0194	0.4425	0.0302	1.14071e-10	757601	5.48597e-05	41.564
2	rs10828452	A	T	0.3046	0.0293	0.793	0.7906	0.0272	0.2813	0.0388	4.14331e-15	757601	8.13431e-05	61.6304
3	rs10828542	A	G	0.1817	-0.0039	0.6137	0.6126	0.0199	0.8468	0.0311	5.14406e-09	757601	4.50535e-05	34.1341
4	rs11014170	A	G	-0.6701	-0.0784	0.0206	0.0208	0.0731	0.2833	0.115	5.64473e-09	757601	4.4815e-05	33.9533
5	rs112133583	T	C	-0.5546	-0.0285	0.0299	0.0306	0.0574	0.6194	0.0973	1.1988e-08	757601	4.2882e-05	32.4887
6	rs12258967	C	G	0.6327	-0.0218	0.7047	0.6997	0.0212	0.303	0.0337	1.22136e-78	757601	0.000465043	352.48
7	rs12780039	C	G	0.2852	0.0121	0.121	0.1134	0.0312	0.6984	0.047	1.29444e-09	757601	4.86006e-05	36.8216
8	rs16916914	T	C	-0.5636	0.0354	0.9631	0.9616	0.0513	0.49	0.0806	2.69923e-12	757601	6.45362e-05	48.8957
9	rs1779209	T	C	0.2736	-0.0225	0.2876	0.2886	0.0238	0.3435	0.0336	3.86058e-16	757601	8.75135e-05	66.3059
10	rs1888693	A	G	0.3858	-0.0144	0.3449	0.3543	0.0203	0.4789	0.0317	4.47177e-34	757601	0.00019547	148.117
11	rs1998822	A	G	-0.1958	0.0077	0.7234	0.7244	0.022	0.7271	0.0343	1.14006e-08	757601	4.30108e-05	32.5864
12	rs4748474	A	G	0.1946	-0.0235	0.5214	0.5255	0.0195	0.2274	0.0304	1.54044e-10	757601	5.40847e-05	40.9767
13	rs61278674	A	G	-0.3298	-0.0146	0.9062	0.9057	0.0337	0.664899	0.054	1.01263e-09	757601	4.92325e-05	37.3003
14	rs7076319	A	G	-0.321	0.0127	0.7339	0.7269	0.0217	0.5587	0.0341	4.79932e-21	757601	0.000116953	88.6136
15	rs72786098	A	G	-0.5033	-0.0366	0.0322	0.0309	0.0563	0.515901	0.0883	1.19887e-08	757601	4.28818e-05	32.4886
16	rs7923191	A	G	-0.369	0.021	0.7918	0.7865	0.0238	0.377	0.0376	9.81704e-23	757601	0.00012711	96.311
Harmonise data for CACNB3 on erectile dysfunction.
	SNP	effect_allele.exposure	other_allele.exposure	beta.exposure	beta.outcome	eaf.exposure	eaf.outcome	se.outcome	pval.outcome	se.exposure	pval.exposure	samplesize.exposure	R2	F
1	rs150857355	C	G	0.9406	-0.0871	0.0217	0.023	0.0683	0.2026	0.1122	5.14885e-17	757601	9.27563e-05	70.2786
Harmonise data for CCB on erectile dysfunction.
	SNP	effect_allele.exposure	other_allele.exposure	beta.exposure	beta.outcome	eaf.exposure	eaf.outcome	se.outcome	pval.outcome	se.exposure	pval.exposure	samplesize.exposure	R2	F
1	rs10828399	A	G	-0.1947	0.0149	0.5218	0.5265	0.0194	0.4425	0.0302	1.14071e-10	757601	5.48597e-05	41.564
2	rs10828452	A	T	0.3046	0.0293	0.793	0.7906	0.0272	0.2813	0.0388	4.14331e-15	757601	8.13431e-05	61.6304
3	rs10828542	A	G	0.1817	-0.0039	0.6137	0.6126	0.0199	0.8468	0.0311	5.14406e-09	757601	4.50535e-05	34.1341
4	rs11014170	A	G	-0.6701	-0.0784	0.0206	0.0208	0.0731	0.2833	0.115	5.64473e-09	757601	4.4815e-05	33.9533
5	rs112133583	T	C	-0.5546	-0.0285	0.0299	0.0306	0.0574	0.6194	0.0973	1.1988e-08	757601	4.2882e-05	32.4887
6	rs113210396	T	G	-0.4338	0.0287	0.0451	0.0424	0.0504	0.5686	0.077	1.76316e-08	757601	4.18928e-05	31.7392
7	rs114987861	A	G	0.5289	-0.1542	0.0284	0.0322	0.0569	0.006697	0.0958	3.37312e-08	757601	4.02307e-05	30.48
8	rs12258967	C	G	0.6327	-0.0218	0.7047	0.6997	0.0212	0.303	0.0337	1.22136e-78	757601	0.000465043	352.48
9	rs12780039	C	G	0.2852	0.0121	0.121	0.1134	0.0312	0.6984	0.047	1.29444e-09	757601	4.86006e-05	36.8216
10	rs150857355	C	G	0.9406	-0.0871	0.0217	0.023	0.0683	0.2026	0.1122	5.14885e-17	757601	9.27563e-05	70.2786
11	rs16916914	T	C	-0.5636	0.0354	0.9631	0.9616	0.0513	0.49	0.0806	2.69923e-12	757601	6.45362e-05	48.8957
12	rs1779209	T	C	0.2736	-0.0225	0.2876	0.2886	0.0238	0.3435	0.0336	3.86058e-16	757601	8.75135e-05	66.3059
13	rs1888693	A	G	0.3858	-0.0144	0.3449	0.3543	0.0203	0.4789	0.0317	4.47177e-34	757601	0.00019547	148.117
14	rs1998822	A	G	-0.1958	0.0077	0.7234	0.7244	0.022	0.7271	0.0343	1.14006e-08	757601	4.30108e-05	32.5864
15	rs2239046	A	G	0.2082	0.0131	0.6817	0.6864	0.021	0.533	0.0322	1.00739e-10	757601	5.51804e-05	41.807
16	rs3821843	A	G	0.3373	-0.009	0.6808	0.6797	0.0215	0.676401	0.0335	7.60091e-24	757601	0.000133796	101.378
17	rs4748474	A	G	0.1946	-0.0235	0.5214	0.5255	0.0195	0.2274	0.0304	1.54044e-10	757601	5.40847e-05	40.9767
18	rs61278674	A	G	-0.3298	-0.0146	0.9062	0.9057	0.0337	0.664899	0.054	1.01263e-09	757601	4.92325e-05	37.3003
19	rs7076319	A	G	-0.321	0.0127	0.7339	0.7269	0.0217	0.5587	0.0341	4.79932e-21	757601	0.000116953	88.6136
20	rs714277	T	C	0.1986	0.0007	0.2834	0.2817	0.0215	0.9749	0.0333	2.46191e-09	757601	4.69471e-05	35.5688
21	rs72786098	A	G	-0.5033	-0.0366	0.0322	0.0309	0.0563	0.515901	0.0883	1.19887e-08	757601	4.28818e-05	32.4886
22	rs7340705	T	C	-0.2425	0.0055	0.6732	0.6668	0.0205	0.7898	0.0322	5.03316e-14	757601	7.48581e-05	56.7167
23	rs7923191	A	G	-0.369	0.021	0.7918	0.7865	0.0238	0.377	0.0376	9.81704e-23	757601	0.00012711	96.311
Harmonise data for NCC on erectile dysfunction.
	SNP	effect_allele.exposure	other_allele.exposure	beta.exposure	beta.outcome	eaf.exposure	eaf.outcome	se.outcome	pval.outcome	se.exposure	pval.exposure	samplesize.exposure	R2	F
1	rs35797045	A	C	-0.35	0.031	0.05	0.0486	0.0452	0.4929	0.06	4.85e-08	757601	4.49132e-05	34.0277

## Sheet: ST6
ST6. MR results of the causal relationship between blood pressure, hypertension, and erectile dysfunction
												Heterogeneity test			MR PRESSO test		Pleiotropy test			Instrument strength
EXPOSURE	OUTCOME	METHOD	N SNPs	beta	se	LCI	UCI	OR	OR LCI	OR UCI	P_x0002_value	Q statistic	Q df	Q P-value	Global Test_RSSobs	P-value	egger_intercept	se	pval	R2combined	n	k	F
systolic blood pressure	Erectile dysfunction	MR Egger	444	0.0177712	0.00915311	-0.000168915	0.0357113	1.01793	0.999831	1.03636	0.0528273	473.532	442	0.144887	477.738	0.1338	-0.00396725	0.0028008	0.157342	0.0456965	757601	444	74.3655
		Weighted median	444	0.00962427	0.00561414	-0.00137946	0.020628	1.00967	0.998621	1.02084	0.0864757
		Inverse variance weighted	444	0.00587909	0.00365021	-0.00127533	0.0130335	1.0059	0.998725	1.01312	0.107263	475.682	443	0.136904
		MR PRESSO test estimates	444	0.00587909	0.00365021	-0.00127533	0.0130335	1.0059	0.998742	1.01305	0.107976
diastolic blood pressure	Erectile dysfunction	MR Egger	446	0.012629	0.0145725	-0.0159331	0.0411911	1.01271	0.984193	1.04205	0.386611	453.718	444	0.364631	455.762	0.3815	-0.000146111	0.00264367	0.95595	0.0480615	757601	446	77.6704
		Weighted median	446	0.0114798	0.00977442	-0.00767806	0.0306377	1.01155	0.992351	1.03111	0.240205
		Inverse variance weighted	446	0.0118947	0.0059813	0.0001714	0.0236181	1.01197	1.00017	1.0239	0.0467392	453.721	445	0.37723
		MR PRESSO test estimates	446	0.0118948	0.0059813	0.000171406	0.0236181	1.01197	1.00024	1.02369	0.0473512
Hypertension(FinnGen)	Erectile dysfunction	MR Egger	154	0.088855	0.11721	-0.140877	0.318587	1.09292	0.868596	1.37518	0.449575	155.851	152	0.398509	157.783	0.4292	0.000647543	0.00603469	0.91469	0.022754	356077	154	51.392
		Weighted median	154	0.124123	0.0580934	0.0102603	0.237986	1.13216	1.01031	1.26869	0.0326291
		Inverse variance weighted	154	0.100754	0.0378314	0.0266049	0.174904	1.10601	1.02696	1.19113	0.00773897	155.863	153	0.42046
		MR PRESSO test estimates	154	0.100754	0.0378314	0.0266049	0.174904	1.106	1.03186	1.18015	0.00856733
Hypertension(UKB)	Erectile dysfunction	MR Egger	67	3.76945	1.88942	0.0661859	7.47271	43.3562	1.06843	1759.37	0.0502353	60.2285	65	0.644426	63.8081	0.612	-0.0136571	0.0102406	0.186982	0.00706298	463010	67	48.4575
		Weighted median	67	1.60382	0.741907	0.149687	3.05796	4.97201	1.16147	21.2841	0.0306366
		Inverse variance weighted	67	1.34327	0.510164	0.343348	2.34319	3.83154	1.40966	10.4144	0.00846307	62.007	66	0.616556
		MR PRESSO test estimates	67	1.34327	0.49449	0.374067	2.31247	3.83154	2.86234	4.80075	0.00841599

## Sheet: ST7
ST7. MR results of the causal relationship between antihypertensive drugs and erectile dysfunction
												Heterogeneity test			Pleiotropy test			Instrument strength
EXPOSURE	OUTCOME	METHOD	N SNPs	beta	se	LCI	UCI	OR	OR LCI	OR UCI	P_x0002_value	Q statistic	Q df	Q P-value	egger_intercept	se	pval	R2combined	n	k	F-statistic
ACE	Erectile dysfunction	MR Egger	12	0.0170074	0.0532688	-0.0873994	0.121414	1.01715	0.916311	1.12909	0.756087	11.3375	10	0.331836	-0.000351431	0.0233646	0.988295	0.00225741	757601	12	142.838
		Weighted median	12	0.0153203	0.0290889	-0.041694	0.0723345	1.01544	0.959163	1.07501	0.598423
		Inverse variance weighted	12	0.0162891	0.0224997	-0.0278103	0.0603885	1.01642	0.972573	1.06225	0.469084	11.3377	11	0.415417
ADRB1	Erectile dysfunction	Inverse variance weighted	2	-0.0519581	0.043675	-0.137561	0.0336448	0.949369	0.871481	1.03422	0.234182	0.00882332	1	0.925163				0.000285332	757601	2	108.114
CACNA1C	Erectile dysfunction	Inverse variance weighted	2	0.0353197	0.0737974	-0.109323	0.179963	1.03595	0.896441	1.19717	0.632221	0.161137	1	0.688112				0.000102128	757601	2	38.6898
CACNA1D	Erectile dysfunction	MR Egger	4	-0.337322	0.19534	-0.720187	0.045544	0.713679	0.486661	1.0466	0.226337	2.53719	2	0.281227	0.08808	0.0630539	0.297261	0.000290778	757601	4	55.0891
		Weighted median	4	-0.0270791	0.0523128	-0.129612	0.075454	0.973284	0.878436	1.07837	0.604711
		Inverse variance weighted	4	-0.0728811	0.0552918	-0.181253	0.0354909	0.929711	0.834224	1.03613	0.187465	5.01264	3	0.170874
CACNB2	Erectile dysfunction	MR Egger	16	0.00448929	0.0459968	-0.0856644	0.094643	1.0045	0.917902	1.09927	0.923633	7.45141	14	0.915908	-0.0106654	0.0157529	0.509409	0.00156339	757601	16	74.1409
		Weighted median	16	-0.036072	0.0261881	-0.0874007	0.0152567	0.964571	0.91631	1.01537	0.168383
		Inverse variance weighted	16	-0.0239914	0.0186053	-0.0604578	0.012475	0.976294	0.941334	1.01255	0.197227	7.9098	15	0.927348
CACNB3	Erectile dysfunction	Wald ratio	1	-0.0926005	0.0726132	-0.234922	0.0497215	0.911558	0.790632	1.05098	0.202219							9.27563e-05	757601	1	70.2786
CCB	Erectile dysfunction	MR Egger	23	-0.0425085	0.039526	-0.119979	0.0349624	0.958382	0.886939	1.03558	0.294371	15.618	21	0.790713	0.00398564	0.013129	0.764439	0.00204905	757601	23	67.6305
		Weighted median	23	-0.0355206	0.0234761	-0.0815338	0.0104927	0.965103	0.921702	1.01055	0.130267
		Inverse variance weighted	23	-0.031564	0.0162037	-0.0633232	0.000195126	0.968929	0.93864	1.0002	0.05142	15.7102	22	0.830004
NCC	Erectile dysfunction	Wald ratio	1	-0.0885714	0.129143	-0.341691	0.164549	0.915238	0.710567	1.17886	0.492814							4.49132e-05	757601	1	34.0277

## Sheet: ST8
ST8. Results of multivariate Mendelian randomization analysis
For multivariate Mendelian randomization analysis of the FinnGen hypertension data
Method	exposure	outcome	nsnp	b	se	pval	lo_ci	up_ci	or	or_lci95	or_uci95
Inverse variance weighted	Hypertension(FinnGen)	Erectile dysfunction	36	0.153872	0.0688889	0.0255073	0.0188502	0.288895	1.16634	1.01903	1.33495
	systolic blood pressure	Erectile dysfunction	340	0.00497451	0.00890121	0.576259	-0.0124719	0.0224209	1.00499	0.987606	1.02267
	diastolic blood pressure	Erectile dysfunction	368	-0.021643	0.0144411	0.133948	-0.0499476	0.0066615	0.97859	0.951279	1.00668
mv_lasso	Hypertension(UKB)	Erectile dysfunction	36	0.0889878	0.0443528	0.0448175	0.00205635	0.175919	1.09307	1.00206	1.19234
Mrpresso	Hypertension	Erectile dysfunction	36	0.153872	0.0688889	0.0255073	0.0188502	0.288895	1.16634	1.01903	1.33495
	systolic blood pressure	Erectile dysfunction	340	0.00497451	0.00890121	0.576259	-0.0124719	0.0224209	1.00499	0.987606	1.02267
	diastolic blood pressure	Erectile dysfunction	368	-0.021643	0.0144411	0.133948	-0.0499476	0.0066615	0.97859	0.951279	1.00668
	MR-PRESSO_Global Test	P-value
	483.053	0.3421
For multivariate Mendelian randomization analysis of the UKB hypertension data
Method	exposure	outcome	nsnp	b	se	pval	lo_ci	up_ci	or	or_lci95	or_uci95
Inverse variance weighted	systolic blood pressure	Erectile dysfunction	343	0.00368189	0.00937167	0.694412	-0.0146866	0.0220504	1.00369	0.985421	1.0223
	diastolic blood pressure	Erectile dysfunction	367	-0.0158608	0.0143229	0.26813	-0.0439336	0.012212	0.984264	0.957017	1.01229
	Hypertension(UKB)	Erectile dysfunction	40	1.76221	0.939662	0.0607417	-0.0795227	3.60395	5.82532	0.923557	36.7431
mv_lasso	Hypertension(UKB)	Erectile dysfunction	39	1.6169	0.584705	0.00568656	0.47088	2.76292	5.03746	1.6014	15.8461
Mrpresso	systolic blood pressure	Erectile dysfunction	343	0.00368189	0.00937167	0.694593	-0.0146866	0.0220504	1.00369	0.985421	1.0223
	diastolic blood pressure	Erectile dysfunction	367	-0.0158608	0.0143229	0.268705	-0.0439336	0.012212	0.984264	0.957017	1.01229
	Hypertension(UKB)	Erectile dysfunction	40	1.76221	0.939662	0.0613708	-0.0795227	3.60395	5.82532	0.923557	36.7431
	MR-PRESSO_Global Test	P-value
	488.039	0.2642

## Sheet: ST9
ST9. Leave one out sensitivity analysis of systolic blood pressure
	SNP	b	se	p
1	rs1000423	0.00611386	0.00365851	0.0946947
2	rs10008637	0.0059622	0.00365575	0.10291
3	rs10028284	0.00589735	0.00365731	0.106857
4	rs10045307	0.00581811	0.00365495	0.11142
5	rs10048404	0.00590295	0.003658	0.10659
6	rs1006545	0.00570793	0.00366355	0.119226
7	rs10069690	0.00595306	0.00365825	0.103674
8	rs1010064	0.00591476	0.00365874	0.105962
9	rs10188003	0.00581825	0.0036554	0.111455
10	rs10207726	0.00599818	0.00365341	0.100631
11	rs10224210	0.00583169	0.00366145	0.111221
12	rs10282122	0.00624536	0.00364324	0.0864859
13	rs10420519	0.00581241	0.00365417	0.111695
14	rs1044822	0.00582154	0.00365509	0.111222
15	rs10460108	0.00582012	0.00365639	0.111437
16	rs1049212	0.00574599	0.00365773	0.116202
17	rs10501410	0.00600125	0.00365413	0.100523
18	rs1052501	0.00577713	0.00365275	0.113745
19	rs10749572	0.00578388	0.00365476	0.113522
20	rs10750441	0.00593524	0.00365493	0.104397
21	rs10776752	0.00645196	0.00364986	0.0771059
22	rs10777213	0.00573883	0.00365055	0.11594
23	rs10779795	0.0058418	0.0036566	0.110131
24	rs10782230	0.00561658	0.00364259	0.123092
25	rs10804330	0.00566058	0.00364921	0.120858
26	rs10914124	0.00597034	0.00365588	0.102453
27	rs10941043	0.00575244	0.00365497	0.115518
28	rs10980408	0.00560776	0.00365046	0.124494
29	rs11097909	0.00596222	0.00365734	0.103058
30	rs11120093	0.00598196	0.00365308	0.101524
31	rs11145807	0.00580655	0.00365545	0.112181
32	rs11159091	0.00577064	0.00365393	0.114268
33	rs111866816	0.00594029	0.00365543	0.10415
34	rs11191580	0.00514267	0.00366433	0.160485
35	rs11210029	0.00618801	0.00363351	0.0885604
36	rs11222084	0.00615422	0.0036537	0.0921082
37	rs11241313	0.00567114	0.00364532	0.119771
38	rs112509803	0.00588873	0.003656	0.107244
39	rs11252324	0.00572343	0.00365269	0.117136
40	rs112854918	0.00578287	0.00365394	0.113504
41	rs113086489	0.00595348	0.00365995	0.10381
42	rs1133400	0.00596601	0.00365656	0.102766
43	rs113695818	0.00573649	0.00364926	0.11596
44	rs115262049	0.00578308	0.00365938	0.114028
45	rs1154214	0.00611379	0.00364381	0.0933751
46	rs11592107	0.00599213	0.00365745	0.101352
47	rs11604357	0.00600961	0.00365303	0.0999485
48	rs11636952	0.00586239	0.00366936	0.110118
49	rs11641374	0.00574357	0.00365163	0.115747
50	rs11655604	0.00584311	0.00365619	0.110012
51	rs11672660	0.00586755	0.00365624	0.108537
52	rs1169078	0.00575884	0.00365248	0.114866
53	rs11694601	0.00574051	0.00365137	0.115915
54	rs117206641	0.00613359	0.00364035	0.0920102
55	rs117464403	0.00597171	0.00365631	0.102414
56	rs11834380	0.00592135	0.00365495	0.105213
57	rs11874246	0.00593557	0.00365807	0.104676
58	rs11925504	0.00569959	0.00365539	0.118942
59	rs11960210	0.00544761	0.00365878	0.13651
60	rs11977526	0.00592999	0.00366008	0.105193
61	rs1199330	0.0058029	0.00365424	0.112288
62	rs12042924	0.00581168	0.00365493	0.111814
63	rs12063372	0.00585589	0.0036564	0.109256
64	rs1209384	0.00586614	0.0036581	0.108802
65	rs12136922	0.0057722	0.00365426	0.114203
66	rs12153395	0.00597771	0.00365481	0.101929
67	rs12255372	0.00570103	0.00365032	0.118337
68	rs12258967	0.00632986	0.00366904	0.0844899
69	rs12264186	0.00580166	0.00365388	0.11233
70	rs12426261	0.00572758	0.00366084	0.117688
71	rs12464602	0.0056465	0.00364799	0.121662
72	rs12509595	0.00556734	0.00368936	0.131292
73	rs12511987	0.00599699	0.00365231	0.100596
74	rs12528975	0.00606318	0.00364838	0.096536
75	rs12596630	0.00587531	0.00365767	0.108208
76	rs12610654	0.0060404	0.00365214	0.0981415
77	rs12627651	0.00540984	0.00363908	0.137122
78	rs12637573	0.00601116	0.00365068	0.0996432
79	rs12643599	0.00561979	0.00365297	0.123947
80	rs12656497	0.00558355	0.00367657	0.128842
81	rs12657950	0.00579261	0.00365707	0.113206
82	rs12661036	0.00575088	0.0036511	0.115231
83	rs12668436	0.00586751	0.00365643	0.108558
84	rs12693982	0.00619273	0.00364384	0.089224
85	rs12694277	0.00594242	0.00365517	0.104002
86	rs12731646	0.00570613	0.00364832	0.117807
87	rs1275985	0.00578542	0.0036711	0.115041
88	rs12883810	0.00588795	0.00365607	0.107297
89	rs12885878	0.00578119	0.00365414	0.113628
90	rs12906962	0.00602635	0.00365491	0.0991815
91	rs1290784	0.00603911	0.0036631	0.0992225
92	rs1290933	0.00589956	0.00365842	0.106832
93	rs12926550	0.00596303	0.00365645	0.102927
94	rs1293969	0.00584169	0.00365576	0.110057
95	rs12978472	0.0060713	0.00367092	0.0981496
96	rs13016772	0.00581265	0.00365618	0.111877
97	rs13091418	0.00592988	0.00365585	0.104798
98	rs13107261	0.00585284	0.00365591	0.109394
99	rs13107325	0.00599168	0.00366689	0.10226
100	rs13204703	0.00574012	0.00364788	0.115592
101	rs13253358	0.00600703	0.00365269	0.100062
102	rs1332813	0.00587577	0.00365698	0.108115
103	rs13358657	0.00582684	0.00365812	0.111193
104	rs1340030	0.00603529	0.00364988	0.0982176
105	rs13412750	0.00589584	0.00365814	0.107026
106	rs13420463	0.0061592	0.00364835	0.0913703
107	rs1375564	0.00605258	0.00365327	0.0975688
108	rs1382472	0.00574364	0.00365165	0.115745
109	rs139354822	0.00562765	0.00364294	0.122393
110	rs1408945	0.00608187	0.00365643	0.0962452
111	rs1410222	0.00582546	0.003655	0.110974
112	rs141958336	0.00598099	0.00365898	0.102132
113	rs1422279	0.00573178	0.00365867	0.117201
114	rs1433121	0.00597572	0.00365504	0.102064
115	rs1436138	0.00594379	0.00365938	0.10432
116	rs1437649	0.00600918	0.00365179	0.099858
117	rs146550789	0.00573941	0.0036509	0.115938
118	rs148140538	0.00609261	0.00364328	0.0944675
119	rs148401029	0.00591769	0.00365544	0.105474
120	rs1493132	0.00602595	0.00364877	0.098636
121	rs1544861	0.00593879	0.00365547	0.104241
122	rs1551355	0.00586723	0.00365622	0.108554
123	rs1565440	0.00610106	0.00364027	0.0937401
124	rs1575290	0.00588469	0.00365668	0.107551
125	rs1623474	0.00646069	0.00363771	0.0757278
126	rs1630736	0.00580575	0.00365429	0.112117
127	rs1664781	0.00562747	0.00364809	0.122932
128	rs17010957	0.00564845	0.00365889	0.122646
129	rs17035181	0.00593937	0.0036564	0.104295
130	rs17080102	0.0056302	0.00366067	0.124043
131	rs17245822	0.00612951	0.00363861	0.0920704
132	rs17249754	0.00563156	0.00367726	0.125657
133	rs17257081	0.00606891	0.00364585	0.0959909
134	rs17562391	0.00582029	0.00365577	0.111366
135	rs17608766	0.00553435	0.0036632	0.130841
136	rs177551	0.00582384	0.00365782	0.111348
137	rs17760259	0.0056869	0.00365357	0.119582
138	rs17762	0.00604026	0.00365293	0.0982217
139	rs17807723	0.00610162	0.00364425	0.0940693
140	rs17812022	0.00592109	0.00365671	0.105396
141	rs1786345	0.00583654	0.0036565	0.110443
142	rs1814951	0.00572161	0.00365196	0.117179
143	rs1821002	0.00580708	0.00366234	0.112826
144	rs1848994	0.00569004	0.00364636	0.118649
145	rs1871190	0.0058199	0.00365532	0.111346
146	rs1882212	0.00599409	0.003655	0.101012
147	rs1882961	0.00558395	0.00364133	0.125155
148	rs1889785	0.00583996	0.0036558	0.110165
149	rs189267552	0.00577443	0.0036529	0.113928
150	rs1896326	0.00583442	0.00365717	0.110637
151	rs1906672	0.00594202	0.00365737	0.104233
152	rs1957563	0.00595988	0.00365986	0.103431
153	rs1984195	0.00565092	0.00364966	0.12154
154	rs1994158	0.00584776	0.00365637	0.109746
155	rs2014408	0.00591093	0.0036645	0.106739
156	rs2111557	0.00614478	0.00363486	0.0909298
157	rs2126474	0.00600732	0.00365601	0.100355
158	rs2129869	0.00577845	0.0036556	0.113943
159	rs2161967	0.00538242	0.00362927	0.138059
160	rs2177843	0.00569812	0.00365728	0.119228
161	rs2236295	0.00608459	0.00365515	0.0959801
162	rs2238787	0.00605581	0.00365234	0.0973043
163	rs2249105	0.00588747	0.0036592	0.107627
164	rs2276153	0.00587939	0.00365913	0.108104
165	rs2283500	0.00616013	0.00363609	0.0902347
166	rs2289124	0.00594051	0.0036566	0.104247
167	rs2291434	0.00562298	0.00364953	0.12338
168	rs2291516	0.00561497	0.00364421	0.123368
169	rs2353940	0.00571402	0.00364783	0.117251
170	rs2354862	0.00582066	0.00365724	0.111488
171	rs2384063	0.0058324	0.00365865	0.110905
172	rs2392929	0.00580337	0.00367677	0.114477
173	rs2423514	0.0060495	0.00365663	0.0980483
174	rs246973	0.00557819	0.00364034	0.125442
175	rs2470004	0.00615956	0.00364827	0.0913443
176	rs2493134	0.00586814	0.0036626	0.109116
177	rs2493296	0.00597896	0.00365821	0.102176
178	rs2498323	0.00590637	0.00365614	0.10621
179	rs2580350	0.00587705	0.00365617	0.107959
180	rs2589218	0.00584737	0.00365654	0.109786
181	rs2598	0.0058225	0.00365495	0.11115
182	rs2608029	0.00597245	0.00365338	0.102096
183	rs2610990	0.00584461	0.00365798	0.110094
184	rs2627313	0.00565395	0.00365593	0.121981
185	rs262986	0.00585066	0.00365752	0.109682
186	rs263532	0.00588407	0.00365624	0.107546
187	rs2643826	0.00561947	0.00366314	0.125016
188	rs2652812	0.00592944	0.0036567	0.104905
189	rs268263	0.00518568	0.00365216	0.155639
190	rs2689690	0.00617988	0.00364561	0.0900461
191	rs2724377	0.00615601	0.00363762	0.0905853
192	rs2744139	0.00588971	0.00365674	0.107257
193	rs2745599	0.00589162	0.0036571	0.107178
194	rs2760748	0.00585325	0.00365676	0.109451
195	rs2776037	0.00593999	0.00365523	0.104149
196	rs2801008	0.00595895	0.00365408	0.10294
197	rs2815063	0.00581447	0.00365523	0.111672
198	rs2833834	0.0057678	0.00365365	0.114419
199	rs28429256	0.00596365	0.00365513	0.102767
200	rs2853736	0.00586848	0.0036566	0.108515
201	rs28572357	0.00596587	0.00365774	0.102885
202	rs28578714	0.00601931	0.0036523	0.099335
203	rs28650790	0.00594793	0.00365483	0.103649
204	rs28688791	0.00571428	0.00365494	0.117949
205	rs28866311	0.00557256	0.00364738	0.126555
206	rs2904315	0.00593033	0.00365587	0.104774
207	rs2913920	0.00609447	0.00364637	0.0946465
208	rs2957688	0.00606269	0.0036589	0.0975251
209	rs3098186	0.00590111	0.00365784	0.106684
210	rs3104552	0.00582015	0.00365737	0.111531
211	rs34025993	0.0057133	0.00365173	0.117689
212	rs34072724	0.00577847	0.00365626	0.114008
213	rs34079867	0.00583864	0.00365564	0.11023
214	rs34413141	0.00606556	0.00365431	0.0969473
215	rs34487963	0.00570656	0.00365141	0.118091
216	rs34518929	0.00577305	0.00365385	0.114109
217	rs34535756	0.00578198	0.00365418	0.113583
218	rs34727427	0.00579797	0.00365592	0.112759
219	rs34917849	0.00579571	0.00365548	0.112856
220	rs34941092	0.00580646	0.00365656	0.112297
221	rs35098810	0.00589216	0.00365599	0.107039
222	rs35413927	0.00586966	0.00365888	0.108665
223	rs35444	0.00604939	0.00366381	0.0987147
224	rs35680304	0.00594802	0.00365795	0.103939
225	rs35783704	0.00582643	0.00365874	0.11128
226	rs365990	0.00583241	0.00365678	0.110722
227	rs3735533	0.00606934	0.00366715	0.0979135
228	rs3764400	0.00605696	0.00365407	0.0973995
229	rs3772219	0.00618568	0.0036445	0.0896462
230	rs3807925	0.00601566	0.00365084	0.0994048
231	rs3815460	0.00586645	0.00365605	0.108585
232	rs3819532	0.00573324	0.00365037	0.116278
233	rs3860770	0.0062068	0.00364111	0.088261
234	rs3918226	0.0054752	0.00364946	0.133543
235	rs3950627	0.00597657	0.00365356	0.101878
236	rs3980686	0.00573782	0.00365828	0.116777
237	rs404100	0.00567748	0.0036464	0.119468
238	rs4143175	0.00570546	0.00364816	0.117834
239	rs42032	0.00620308	0.00364741	0.0890028
240	rs4245599	0.00580967	0.00365484	0.111929
241	rs4260863	0.00589362	0.00365637	0.106989
242	rs4274337	0.0057735	0.00365493	0.114188
243	rs4284362	0.00593418	0.00365603	0.104564
244	rs4408839	0.00604146	0.00365042	0.0979236
245	rs4440615	0.00557204	0.00363718	0.125531
246	rs4499560	0.00597434	0.00365494	0.102134
247	rs4511593	0.00609385	0.0036532	0.0952993
248	rs4553000	0.00581593	0.00365597	0.111653
249	rs4577304	0.00574202	0.00365065	0.115747
250	rs4606697	0.00606054	0.00364751	0.0966014
251	rs4651224	0.0058352	0.0036562	0.110494
252	rs4734868	0.00591368	0.00365583	0.105748
253	rs4775769	0.00623284	0.00363829	0.0866896
254	rs4784541	0.00589641	0.00365664	0.106849
255	rs483071	0.00605889	0.00365386	0.0972738
256	rs4838021	0.0059305	0.00365628	0.104802
257	rs4873492	0.00612153	0.00364997	0.0935137
258	rs4876133	0.00595095	0.00365539	0.103526
259	rs488834	0.00580478	0.00366015	0.112753
260	rs4888408	0.00584329	0.00366207	0.110573
261	rs4925159	0.00559465	0.00364109	0.124409
262	rs4926499	0.00607189	0.00364977	0.0961852
263	rs4932373	0.00570685	0.0036753	0.120481
264	rs4952609	0.00591231	0.00365614	0.105859
265	rs4955575	0.00586641	0.00365644	0.108625
266	rs4957026	0.00583637	0.00365592	0.110396
267	rs4961293	0.00593926	0.00365678	0.104338
268	rs4980379	0.00619368	0.00367014	0.0914906
269	rs509564	0.00576889	0.00365482	0.114466
270	rs509833	0.00575894	0.00365478	0.115089
271	rs55732192	0.00584682	0.00365641	0.109807
272	rs55924432	0.00584611	0.00365813	0.110018
273	rs55944332	0.00632712	0.00362011	0.0805041
274	rs56288724	0.00600728	0.00365376	0.100148
275	rs56407827	0.00577828	0.00365969	0.114359
276	rs571689	0.00594415	0.00365671	0.104046
277	rs573455	0.00584581	0.00365593	0.109822
278	rs5742643	0.00575191	0.00365276	0.115332
279	rs57786342	0.00572645	0.00365036	0.116709
280	rs57866767	0.00593356	0.00366647	0.105591
281	rs57946343	0.00583098	0.00366961	0.112062
282	rs59980837	0.00615712	0.00365081	0.0916981
283	rs60138042	0.00588778	0.0036559	0.107292
284	rs60191654	0.00588055	0.00365645	0.107777
285	rs6026578	0.00590635	0.003656	0.106198
286	rs6026744	0.00550004	0.00366235	0.133154
287	rs6029756	0.00621435	0.00363668	0.0874881
288	rs6031431	0.00585561	0.00365748	0.109378
289	rs60444686	0.00588382	0.00365758	0.10769
290	rs604723	0.00601142	0.0036745	0.101843
291	rs6054139	0.00589987	0.00365678	0.106656
292	rs6058088	0.00602798	0.0036522	0.0988392
293	rs6062324	0.00572566	0.00365627	0.117353
294	rs6078093	0.00608349	0.00364463	0.0950848
295	rs6090907	0.00590782	0.00365876	0.106375
296	rs60909079	0.00585405	0.00365611	0.109339
297	rs60991988	0.00611656	0.0036479	0.0935938
298	rs6108787	0.00619825	0.00366017	0.0903733
299	rs61772592	0.00595988	0.00365575	0.103043
300	rs61917655	0.00579194	0.00365511	0.113054
301	rs62047964	0.00578627	0.00365612	0.113507
302	rs62076622	0.00580513	0.00365513	0.112238
303	rs62082230	0.00595147	0.00365419	0.103383
304	rs62170470	0.0059603	0.00365485	0.102934
305	rs62309747	0.00582233	0.00365681	0.111343
306	rs62512914	0.00567611	0.00364748	0.119667
307	rs6271	0.0059863	0.00365722	0.101663
308	rs641620	0.00580655	0.00365652	0.112286
309	rs6438857	0.00601431	0.0036565	0.100005
310	rs6445583	0.00586349	0.00365778	0.10893
311	rs6452769	0.00597848	0.0036568	0.102071
312	rs6490019	0.00590096	0.0036591	0.106813
313	rs6504213	0.00577729	0.00365842	0.114296
314	rs6540119	0.00567443	0.00364546	0.119572
315	rs6562778	0.0061323	0.00363699	0.0917785
316	rs658780	0.00559842	0.00363239	0.123256
317	rs665445	0.00618469	0.00362676	0.0881403
318	rs66864335	0.00610378	0.00365647	0.0950564
319	rs6699618	0.00595296	0.00368053	0.105788
320	rs6731373	0.00596953	0.0036538	0.102304
321	rs6737318	0.00584649	0.00365636	0.109823
322	rs67617547	0.00591016	0.00365573	0.105947
323	rs6771917	0.00597021	0.00365988	0.102836
324	rs67885470	0.0059649	0.00365359	0.102551
325	rs6788907	0.00586363	0.00365659	0.108807
326	rs6788984	0.00577666	0.0036548	0.113977
327	rs68085857	0.00603117	0.00365362	0.0987924
328	rs68115553	0.00578834	0.00365398	0.113166
329	rs6870654	0.00572944	0.00365048	0.11653
330	rs6892983	0.00592128	0.00366093	0.105787
331	rs6921291	0.00577267	0.00365775	0.114519
332	rs6957161	0.00581007	0.0036549	0.11191
333	rs6961048	0.00572463	0.00365908	0.1177
334	rs6986368	0.00586893	0.00365624	0.108454
335	rs7012866	0.00566235	0.00364956	0.120778
336	rs702395	0.00592857	0.00365715	0.104999
337	rs7026176	0.00601996	0.00365119	0.0991954
338	rs7045409	0.0059525	0.00365476	0.103377
339	rs708117	0.00580393	0.00365868	0.112661
340	rs7093894	0.00589118	0.00365592	0.107091
341	rs7107356	0.00557076	0.00366293	0.128298
342	rs7134440	0.00598383	0.00365648	0.101735
343	rs7134677	0.00590646	0.00366179	0.106744
344	rs7154723	0.00596628	0.00365679	0.102771
345	rs7186298	0.00587425	0.00365753	0.108259
346	rs7198817	0.00600638	0.00365137	0.0999766
347	rs7211535	0.00582597	0.00365544	0.110985
348	rs7213273	0.00588819	0.00366317	0.107966
349	rs7236548	0.0060327	0.00365555	0.0988852
350	rs7255933	0.00596665	0.00365513	0.102595
351	rs72683923	0.00586665	0.00365758	0.108721
352	rs72719160	0.00577937	0.00365494	0.113821
353	rs72742507	0.00583559	0.00365599	0.11045
354	rs7278003	0.00595433	0.00365488	0.103282
355	rs72847885	0.005805	0.0036565	0.11238
356	rs72931748	0.0056932	0.00365121	0.118934
357	rs73046792	0.0057569	0.0036559	0.115329
358	rs73049928	0.00572064	0.00364957	0.117002
359	rs7306710	0.00613266	0.00364752	0.0927004
360	rs73075659	0.00614736	0.00365753	0.0928129
361	rs73103937	0.00578191	0.00365364	0.113534
362	rs7331680	0.0055921	0.00365089	0.125594
363	rs73727605	0.00592717	0.00365529	0.104904
364	rs73855810	0.00595065	0.00365506	0.103512
365	rs7395791	0.00570404	0.00365082	0.118194
366	rs74048190	0.00585733	0.00365621	0.109151
367	rs740746	0.00619598	0.00365828	0.0903249
368	rs743395	0.00611172	0.00365028	0.0940687
369	rs7439567	0.00595539	0.00365728	0.103447
370	rs74538877	0.00592603	0.00365535	0.104976
371	rs7491248	0.00582589	0.0036554	0.110987
372	rs7493678	0.0057766	0.00365328	0.11383
373	rs75016974	0.00586901	0.00365607	0.108432
374	rs7514579	0.00567107	0.0036449	0.119734
375	rs75461554	0.00578608	0.00365648	0.113554
376	rs7555285	0.0058584	0.00365626	0.109091
377	rs75672964	0.00591771	0.00365754	0.105674
378	rs75961402	0.00585775	0.00365651	0.109155
379	rs7615099	0.00580097	0.00365437	0.112421
380	rs7618284	0.0058475	0.00365585	0.109712
381	rs76443575	0.00592467	0.00365629	0.105146
382	rs76452347	0.00597359	0.00365602	0.102279
383	rs76719272	0.00564974	0.00364127	0.120762
384	rs7683728	0.00579134	0.00366187	0.113758
385	rs7703560	0.00600776	0.00365321	0.10007
386	rs7722243	0.00609211	0.0036467	0.0948047
387	rs7725413	0.00595197	0.00365431	0.103365
388	rs77375686	0.00606672	0.00364965	0.0964576
389	rs7744902	0.00567344	0.00364933	0.120029
390	rs7763558	0.00568548	0.00365689	0.12001
391	rs7765526	0.00605564	0.00364943	0.0970472
392	rs778124	0.00612418	0.00365275	0.0936224
393	rs77924615	0.00586628	0.00366068	0.109043
394	rs7821832	0.00591984	0.00366253	0.106024
395	rs7844887	0.00595948	0.00365614	0.103103
396	rs78474310	0.00587187	0.00365651	0.108303
397	rs78648104	0.00569857	0.00365263	0.11873
398	rs786923	0.0061851	0.0036499	0.0901525
399	rs78998485	0.00574037	0.00365334	0.116121
400	rs79069610	0.0059471	0.00365464	0.103679
401	rs7912283	0.00576207	0.00365253	0.114668
402	rs7926110	0.00583174	0.00365758	0.110841
403	rs79384779	0.00607262	0.00365067	0.0962274
404	rs79539362	0.00585827	0.00365804	0.109271
405	rs7963801	0.00595975	0.00365634	0.103107
406	rs79782817	0.00593005	0.00366069	0.105248
407	rs7980644	0.00553826	0.00362779	0.126856
408	rs79930761	0.00587133	0.00365814	0.108493
409	rs8003103	0.00604367	0.00364677	0.0974659
410	rs8030856	0.00601399	0.00365042	0.0994597
411	rs8044992	0.00586888	0.0036566	0.108491
412	rs8054587	0.00587287	0.00365601	0.108195
413	rs8079811	0.00585958	0.00365654	0.109046
414	rs8113613	0.00595763	0.00365429	0.103036
415	rs8125763	0.00568026	0.00364408	0.119053
416	rs8142376	0.00585107	0.00365579	0.109489
417	rs8180684	0.0060033	0.00365273	0.100277
418	rs848445	0.00575951	0.00365205	0.114781
419	rs869396	0.00596148	0.00365553	0.10293
420	rs871004	0.00595147	0.00365636	0.103588
421	rs8904	0.0059335	0.00365946	0.104929
422	rs908951	0.00595958	0.00365606	0.10309
423	rs927315	0.00588397	0.00365602	0.10753
424	rs9285476	0.00597337	0.00365291	0.102
425	rs9302885	0.00603155	0.00365288	0.0987026
426	rs9327297	0.00568818	0.00365336	0.119477
427	rs9349379	0.00560798	0.00364861	0.124288
428	rs9361836	0.00605072	0.00365045	0.0974128
429	rs9368222	0.00591154	0.00365663	0.105952
430	rs9401913	0.0052796	0.00365832	0.14897
431	rs9486916	0.00574851	0.00365339	0.115609
432	rs9507885	0.00609279	0.003639	0.0940712
433	rs9508495	0.00597431	0.00365917	0.102533
434	rs9526707	0.00594884	0.00365529	0.103639
435	rs9549627	0.00599865	0.00365214	0.100486
436	rs9848170	0.0060045	0.003659	0.100792
437	rs9857362	0.00586564	0.00365606	0.108635
438	rs9869437	0.00612976	0.00364002	0.0921836
439	rs9876694	0.00561868	0.00364304	0.123
440	rs9880098	0.00556202	0.00364964	0.127511
441	rs9886665	0.00604196	0.00364875	0.0977428
442	rs9897429	0.00571259	0.00365444	0.118007
443	rs9899540	0.00582029	0.00365507	0.111298
444	rs9918876	0.00602564	0.00365046	0.0988092
445	All	0.00587909	0.00365021	0.107263

[truncated: 4 more sheets: ST10, ST11, ST12, ST13]
